# Supplementary material for: (Diethyl­enetriamine)bis­(theophyllinato)zinc(II) dihydrate
Source: Acta Crystallogr Sect E Struct Rep Online. 2009 Apr 30;65(Pt 5):m579. doi: 10.1107/S1600536809015013 (PMC2977621; doi:10.1107/S1600536809015013)
Supplement: Supplementary file 1 [file e-65-0m579-sup1.cif]

##############################################################################
###                                                                        ###
###        Electronic paper (Acta Crystallographica Section E)             ###
###                                                                        ###
##############################################################################
#                                                                            #
# This CIF contains the data in a paper accepted for publication in Acta     #
# Crystallographica Section E. It conforms to the requirements of Notes      #
# for Authors for Section E, and has been peer reviewed under the auspices   #
# of the IUCr Commission on Journals.                                        #
#                                                                            #
# Full details of the Crystallographic Information File format               #
# are given in the paper "The Crystallographic Information File (CIF):       #
# a New Standard Archive File for Crystallography" by S. R. Hall, F. H.      #
# Allen and I. D. Brown [Acta Cryst. (1991), A47, 655-685].                  #
#                                                                            #
# The current version of the core CIF dictionary is obtainable from          #
# ftp://ftp.iucr.org/pub/cif_core.dic. The current version number is 2.4.    #
#                                                                            #
# Software is freely available for graphical display of the structure(s) in  #
# this CIF.  For information consult the CIF home page http://www.iucr.org/  #
# cif/home.html                                                              #
#                                                                            #
# This file may be used for bona fide research purposes within the           #
# scientific community so long as proper attribution is given to the journal # 
# article from which it was obtained.                                        #
#                                                                            #
##############################################################################
                                             
data_I
_audit_creation_method     SHELXL-97
_chemical_name_systematic
;
(Diethylenetriamine)bis(theophyllinato)zinc(II) dihydrate
;
_chemical_name_common     ?
_chemical_formula_moiety     'C18 H27 N11 O4 Zn, 2(H2 O)'
_chemical_formula_sum     'C18 H31 N11 O6 Zn'
_chemical_formula_iupac     '[Zn (C7 H7 N4 O2)2 (C4 H13 N3)], 2H2 O'
_chemical_formula_weight     562.91
_chemical_melting_point     ?
_symmetry_cell_setting     'Monoclinic'
_symmetry_space_group_name_H-M     'P 21/c'
_symmetry_space_group_name_Hall     '-P 2ybc'
loop_
    _symmetry_equiv_pos_as_xyz
    'x, y, z'
    '-x, y+1/2, -z+1/2'
    '-x, -y, -z'
    'x, -y-1/2, z-1/2'
_cell_length_a     18.4655(13)
_cell_length_b     8.2603(6)
_cell_length_c     15.9252(12)
_cell_angle_alpha     90.00
_cell_angle_beta     98.9040(10)
_cell_angle_gamma     90.00
_cell_volume     2399.8(3)
_cell_formula_units_Z     4
_cell_measurement_reflns_used     3820
_cell_measurement_theta_min     2.59
_cell_measurement_theta_max     22.75
_cell_measurement_temperature     297(2)
_exptl_crystal_description     'block'
_exptl_crystal_colour     'colourless'
_exptl_crystal_size_max     0.26
_exptl_crystal_size_mid     0.25
_exptl_crystal_size_min     0.15
_exptl_crystal_density_diffrn     1.558
_exptl_crystal_density_meas     ?
_exptl_crystal_density_method     'not measured'
_exptl_crystal_F_000     1176
_exptl_absorpt_coefficient_mu     1.083
_exptl_absorpt_correction_type     'multi-scan'
_exptl_absorpt_process_details     '(SADABS; Bruker, 2001)'
_exptl_absorpt_correction_T_min     0.7660
_exptl_absorpt_correction_T_max     0.8544
_exptl_special_details
;
;
_diffrn_ambient_temperature     297(2)
_diffrn_radiation_type     MoK\a
_diffrn_radiation_wavelength     0.71073
_diffrn_radiation_source     'fine-focus sealed tube'
_diffrn_radiation_monochromator     graphite
_diffrn_measurement_device_type     'Bruker SMART APEX'
_diffrn_measurement_method     '\f and \w'
_diffrn_detector_area_resol_mean     ?
_diffrn_reflns_number     16801
_diffrn_reflns_av_R_equivalents     0.0408
_diffrn_reflns_av_sigmaI/netI     0.0368
_diffrn_reflns_theta_min     2.23
_diffrn_reflns_theta_max     25.00
_diffrn_reflns_theta_full     25.00
_diffrn_measured_fraction_theta_max     0.999
_diffrn_measured_fraction_theta_full     0.999
_diffrn_reflns_limit_h_min     -21
_diffrn_reflns_limit_h_max     21
_diffrn_reflns_limit_k_min     -9
_diffrn_reflns_limit_k_max     9
_diffrn_reflns_limit_l_min     -18
_diffrn_reflns_limit_l_max     18
_diffrn_standards_number     0
_diffrn_standards_interval_count     .
_diffrn_standards_interval_time     .
_diffrn_standards_decay_%     ?
_refine_special_details
;
Refinement of <i>F</i>^2^ against ALL reflections. The weighted <i>R</i>-factor
<i>wR</i> and goodness of fit <i>S</i> are based on <i>F</i>^2^, conventional
<i>R</i>-factors <i>R</i> are based on <i>F</i>, with <i>F</i> set to zero for
negative <i>F</i>^2^. The threshold expression of <i>F</i>^2^ >
\s(<i>F</i>^2^) is used only for calculating <i>R</i>-factors(gt) <i>etc</i>.
and is not relevant to the choice of reflections for refinement.
<i>R</i>-factors based on <i>F</i>^2^ are statistically about twice as large
as those based on <i>F</i>, and <i>R</i>- factors based on ALL data will be
even larger.
;
_reflns_number_total     4214
_reflns_number_gt     3800
_reflns_threshold_expression     I>2\s(I)
_refine_ls_structure_factor_coef     Fsqd
_refine_ls_matrix_type     full
_refine_ls_R_factor_all     0.0560
_refine_ls_R_factor_gt     0.0492
_refine_ls_wR_factor_gt     0.1116
_refine_ls_wR_factor_ref     0.1153
_refine_ls_goodness_of_fit_ref     1.146
_refine_ls_restrained_S_all     1.146
_refine_ls_number_reflns     4214
_refine_ls_number_parameters     349
_refine_ls_number_restraints     5
_refine_ls_hydrogen_treatment     mixed
_refine_ls_weighting_scheme     calc
_refine_ls_weighting_details
          'calc w=1/[\s^2^(Fo^2^)+(0.0449P)^2^+2.691P] where P=(Fo^2^+2Fc^2^)/3'
_atom_sites_solution_hydrogens     geom
_atom_sites_solution_primary     direct
_atom_sites_solution_secondary     difmap
_refine_ls_shift/su_max     0.001
_refine_ls_shift/su_mean     0.000
_refine_diff_density_max     0.530
_refine_diff_density_min     -0.339
_refine_ls_extinction_method     none
_refine_ls_extinction_coef     ?
loop_
    _atom_type_symbol
    _atom_type_description
    _atom_type_scat_dispersion_real
    _atom_type_scat_dispersion_imag
    _atom_type_scat_source
    'C' 'C' 0.0033 0.0016
                         'International Tables Vol C Tables 4.2.6.8 and 6.1.1.4'
    'H' 'H' 0.0000 0.0000
                         'International Tables Vol C Tables 4.2.6.8 and 6.1.1.4'
    'N' 'N' 0.0061 0.0033
                         'International Tables Vol C Tables 4.2.6.8 and 6.1.1.4'
    'O' 'O' 0.0106 0.0060
                         'International Tables Vol C Tables 4.2.6.8 and 6.1.1.4'
    'Zn' 'Zn' 0.2839 1.4301
                         'International Tables Vol C Tables 4.2.6.8 and 6.1.1.4'
_computing_data_collection     'SMART (Bruker, 2007)'
_computing_cell_refinement     'SAINT-Plus (Bruker, 2007)'
_computing_data_reduction     'SAINT-Plus (Bruker, 2007)'
_computing_structure_solution     'SHELXS97 (Sheldrick, 2008)'
_computing_structure_refinement     'SHELXL97 (Sheldrick, 2008)'
_computing_molecular_graphics     'DIAMOND (Brandenburg & Putz, 1999)'
_computing_publication_material     'publCIF (Westrip, 2009)'
loop_
    _atom_site_type_symbol
    _atom_site_label
    _atom_site_fract_x
    _atom_site_fract_y
    _atom_site_fract_z
    _atom_site_U_iso_or_equiv
    _atom_site_adp_type
    _atom_site_calc_flag
    _atom_site_refinement_flags
    _atom_site_occupancy
    _atom_site_disorder_assembly
    _atom_site_disorder_group
    H H2 0.090(3) 0.882(7) 0.814(4) 0.12(3) Uiso d D 1 . .
    H H1 0.111(3) 1.030(3) 0.801(3) 0.064(15) Uiso d D 1 . .
    H H3 0.3221(19) 0.383(6) 0.733(3) 0.077(19) Uiso d D 1 . .
    H H4 0.303(3) 0.295(5) 0.670(3) 0.066(16) Uiso d D 1 . .
    C C1 0.36750(17) 0.4373(4) 0.9496(2) 0.0274(7) Uani d . 1 . .
    C C2 0.38322(18) 0.3506(4) 1.0237(2) 0.0285(7) Uani d . 1 . .
    C C3 0.4959(2) 0.2550(4) 0.9884(2) 0.0354(8) Uani d . 1 . .
    C C4 0.41449(18) 0.4342(4) 0.8878(2) 0.0315(8) Uani d . 1 . .
    C C5 0.28123(19) 0.4589(4) 1.0227(2) 0.0339(8) Uani d . 1 . .
    H H5 0.2372 0.4892 1.0397 0.041 Uiso calc R 1 . .
    C C6 0.4625(3) 0.1727(5) 1.1240(3) 0.0562(12) Uani d . 1 . .
    H H6A 0.5146 0.1634 1.1406 0.084 Uiso calc R 1 . .
    H H6B 0.4412 0.0666 1.1168 0.084 Uiso calc R 1 . .
    H H6C 0.4419 0.2298 1.1672 0.084 Uiso calc R 1 . .
    C C7 0.5323(2) 0.3326(5) 0.8547(3) 0.0483(10) Uani d . 1 . .
    H H7A 0.5809 0.3389 0.8863 0.072 Uiso calc R 1 . .
    H H7B 0.5247 0.4205 0.8149 0.072 Uiso calc R 1 . .
    H H7C 0.5264 0.2316 0.8245 0.072 Uiso calc R 1 . .
    C C8 0.06859(17) 0.5122(4) 0.8720(2) 0.0276(7) Uani d . 1 . .
    C C9 0.04497(18) 0.3547(4) 0.8627(2) 0.0287(7) Uani d . 1 . .
    C C10 -0.07285(18) 0.4197(4) 0.8940(2) 0.0304(8) Uani d . 1 . .
    C C11 0.02094(18) 0.6365(4) 0.8909(2) 0.0297(8) Uani d . 1 . .
    C C12 0.1516(2) 0.3635(4) 0.8352(3) 0.0387(9) Uani d . 1 . .
    H H12 0.1959 0.3309 0.8197 0.046 Uiso calc R 1 . .
    C C13 -0.0440(2) 0.1359(4) 0.8707(3) 0.0462(10) Uani d . 1 . .
    H H13A -0.0850 0.1176 0.8999 0.069 Uiso calc R 1 . .
    H H13B -0.0034 0.0704 0.8959 0.069 Uiso calc R 1 . .
    H H13C -0.0573 0.1074 0.8119 0.069 Uiso calc R 1 . .
    C C14 -0.1046(2) 0.7002(5) 0.9130(3) 0.0489(11) Uani d . 1 . .
    H H14A -0.1453 0.6921 0.8677 0.073 Uiso calc R 1 . .
    H H14B -0.0837 0.8066 0.9131 0.073 Uiso calc R 1 . .
    H H14C -0.1212 0.6810 0.9663 0.073 Uiso calc R 1 . .
    C C15 0.3002(3) 0.7952(6) 0.7322(3) 0.0603(13) Uani d . 1 . .
    H H15A 0.2926 0.8333 0.6739 0.072 Uiso calc R 1 . .
    H H15B 0.3446 0.7308 0.7412 0.072 Uiso calc R 1 . .
    C C16 0.3077(3) 0.9341(6) 0.7908(3) 0.0646(14) Uani d . 1 . .
    H H16A 0.2670 1.0080 0.7750 0.077 Uiso calc R 1 . .
    H H16B 0.3527 0.9917 0.7862 0.077 Uiso calc R 1 . .
    C C17 0.2874(3) 1.0025(6) 0.9349(4) 0.0683(14) Uani d . 1 . .
    H H17A 0.2525 1.0755 0.9025 0.082 Uiso calc R 1 . .
    H H17B 0.3300 1.0652 0.9588 0.082 Uiso calc R 1 . .
    C C18 0.2545(3) 0.9303(7) 1.0032(3) 0.0739(15) Uani d . 1 . .
    H H18A 0.2349 1.0150 1.0353 0.089 Uiso calc R 1 . .
    H H18B 0.2918 0.8727 1.0414 0.089 Uiso calc R 1 . .
    N N1 0.44707(15) 0.2614(4) 1.04420(18) 0.0335(7) Uani d . 1 . .
    N N2 0.47870(15) 0.3428(4) 0.91318(18) 0.0340(7) Uani d . 1 . .
    N N3 0.29968(14) 0.5092(3) 0.94963(18) 0.0305(6) Uani d . 1 . .
    N N4 0.32938(16) 0.3619(3) 1.07095(18) 0.0338(7) Uani d . 1 . .
    N N5 -0.02331(15) 0.3060(3) 0.87753(19) 0.0318(7) Uani d . 1 . .
    N N6 -0.04898(14) 0.5793(3) 0.90045(18) 0.0310(6) Uani d . 1 . .
    N N7 0.13966(15) 0.5172(3) 0.85451(19) 0.0322(7) Uani d . 1 . .
    N N8 0.09705(15) 0.2580(4) 0.8390(2) 0.0373(7) Uani d . 1 . .
    N N9 0.23797(17) 0.6963(4) 0.74736(19) 0.0414(8) Uani d . 1 . .
    H H9A 0.2419 0.5973 0.7249 0.050 Uiso calc R 1 . .
    H H9B 0.1963 0.7415 0.7208 0.050 Uiso calc R 1 . .
    N N10 0.30890(18) 0.8803(4) 0.8791(2) 0.0423(8) Uani d D 1 . .
    N N11 0.19553(17) 0.8177(4) 0.9694(2) 0.0401(7) Uani d . 1 . .
    H H11A 0.1554 0.8734 0.9467 0.048 Uiso calc R 1 . .
    H H11B 0.1838 0.7552 1.0116 0.048 Uiso calc R 1 . .
    O O1 0.55292(14) 0.1781(3) 1.00333(18) 0.0511(7) Uani d . 1 . .
    O O2 0.40477(14) 0.4991(4) 0.81732(16) 0.0483(7) Uani d . 1 . .
    O O3 -0.13559(13) 0.3833(3) 0.90348(17) 0.0390(6) Uani d . 1 . .
    O O4 0.03442(14) 0.7823(3) 0.89879(19) 0.0457(7) Uani d . 1 . .
    O O5 0.11729(18) 0.9342(4) 0.7883(2) 0.0525(7) Uani d D 1 . .
    O O6 0.2845(2) 0.3503(5) 0.7033(2) 0.0656(9) Uani d D 1 . .
    Zn Zn1 0.23190(2) 0.67315(5) 0.87641(2) 0.02884(14) Uani d . 1 . .
    H H10 0.3487(14) 0.837(4) 0.899(2) 0.034(11) Uiso d D 1 . .
loop_
    _atom_site_aniso_label
    _atom_site_aniso_U_11
    _atom_site_aniso_U_22
    _atom_site_aniso_U_33
    _atom_site_aniso_U_12
    _atom_site_aniso_U_13
    _atom_site_aniso_U_23
    C1 0.0239(17) 0.0277(17) 0.0301(18) -0.0005(14) 0.0028(14) -0.0007(14)
    C2 0.0288(18) 0.0260(17) 0.0304(18) -0.0010(14) 0.0036(14) -0.0025(14)
    C3 0.0291(19) 0.039(2) 0.036(2) 0.0001(16) -0.0010(15) -0.0070(16)
    C4 0.0286(18) 0.0322(19) 0.0332(19) -0.0001(15) 0.0026(15) -0.0018(15)
    C5 0.0290(19) 0.0335(19) 0.041(2) 0.0038(15) 0.0124(16) 0.0039(16)
    C6 0.058(3) 0.063(3) 0.046(2) 0.022(2) 0.001(2) 0.020(2)
    C7 0.038(2) 0.067(3) 0.043(2) 0.004(2) 0.0171(18) -0.006(2)
    C8 0.0238(17) 0.0244(17) 0.0352(19) 0.0013(13) 0.0062(14) 0.0029(14)
    C9 0.0250(17) 0.0251(17) 0.0364(19) -0.0020(14) 0.0055(14) -0.0019(14)
    C10 0.0270(18) 0.0306(18) 0.0340(19) 0.0015(15) 0.0063(15) 0.0035(15)
    C11 0.0251(18) 0.0255(18) 0.0388(19) 0.0033(14) 0.0056(15) 0.0042(14)
    C12 0.0279(19) 0.031(2) 0.058(2) -0.0012(15) 0.0122(17) -0.0094(17)
    C13 0.041(2) 0.0244(19) 0.076(3) -0.0059(16) 0.016(2) -0.0028(19)
    C14 0.034(2) 0.034(2) 0.082(3) 0.0075(17) 0.020(2) -0.001(2)
    C15 0.055(3) 0.079(3) 0.051(3) -0.008(2) 0.018(2) 0.025(2)
    C16 0.055(3) 0.061(3) 0.079(3) -0.014(2) 0.012(2) 0.037(3)
    C17 0.069(3) 0.039(2) 0.098(4) -0.022(2) 0.017(3) -0.013(3)
    C18 0.087(4) 0.070(3) 0.066(3) -0.027(3) 0.019(3) -0.030(3)
    N1 0.0323(16) 0.0346(16) 0.0322(16) 0.0086(13) 0.0007(13) 0.0038(13)
    N2 0.0273(15) 0.0428(18) 0.0329(16) 0.0022(13) 0.0073(12) -0.0020(13)
    N3 0.0238(14) 0.0297(15) 0.0376(16) 0.0020(12) 0.0031(12) 0.0070(13)
    N4 0.0340(16) 0.0342(16) 0.0346(16) 0.0023(13) 0.0097(13) 0.0046(13)
    N5 0.0281(15) 0.0236(14) 0.0450(17) -0.0029(12) 0.0095(13) 0.0013(12)
    N6 0.0219(14) 0.0273(15) 0.0456(17) 0.0038(12) 0.0111(13) 0.0034(13)
    N7 0.0239(15) 0.0273(15) 0.0469(18) -0.0017(12) 0.0103(13) -0.0022(13)
    N8 0.0282(16) 0.0282(16) 0.057(2) -0.0001(13) 0.0113(14) -0.0079(14)
    N9 0.0367(17) 0.0494(19) 0.0383(18) 0.0024(15) 0.0058(14) 0.0081(15)
    N10 0.0326(18) 0.0337(17) 0.059(2) -0.0045(15) 0.0026(16) 0.0033(16)
    N11 0.0415(18) 0.0365(17) 0.0432(18) 0.0012(14) 0.0092(14) -0.0008(14)
    O1 0.0320(15) 0.0621(19) 0.0577(18) 0.0190(14) 0.0019(13) -0.0007(14)
    O2 0.0422(16) 0.0691(19) 0.0353(15) 0.0063(14) 0.0111(12) 0.0141(14)
    O3 0.0256(13) 0.0393(14) 0.0547(16) -0.0036(11) 0.0146(11) 0.0010(12)
    O4 0.0357(14) 0.0243(13) 0.080(2) -0.0025(11) 0.0175(14) -0.0025(13)
    O5 0.062(2) 0.0422(18) 0.0586(19) 0.0043(16) 0.0245(16) -0.0083(15)
    O6 0.054(2) 0.081(3) 0.063(2) 0.0078(19) 0.0140(18) -0.0266(19)
    Zn1 0.0249(2) 0.0272(2) 0.0351(2) -0.00167(16) 0.00696(16) 0.00309(17)
_geom_special_details
;
All e.s.d.'s (except the e.s.d. in the dihedral angle between two l.s. planes)
are estimated using the full covariance matrix. The cell e.s.d.'s are taken
into account individually in the estimation of e.s.d.'s in distances, angles
and torsion angles; correlations between e.s.d.'s in cell parameters are only
used when they are defined by crystal symmetry. An approximate (isotropic)
treatment of cell e.s.d.'s is used for estimating e.s.d.'s involving l.s.
planes.
;
loop_
    _geom_bond_atom_site_label_1
    _geom_bond_atom_site_label_2
    _geom_bond_site_symmetry_2
    _geom_bond_distance
    _geom_bond_publ_flag
    C1 C2 . 1.372(5) ?
    C1 N3 . 1.386(4) ?
    C1 C4 . 1.410(5) ?
    C2 N4 . 1.339(4) ?
    C2 N1 . 1.386(4) ?
    C3 O1 . 1.221(4) ?
    C3 N1 . 1.362(5) ?
    C3 N2 . 1.393(5) ?
    C4 O2 . 1.231(4) ?
    C4 N2 . 1.411(4) ?
    C5 N3 . 1.329(4) ?
    C5 N4 . 1.346(4) ?
    C5 H5 . 0.9300 ?
    C6 N1 . 1.456(5) ?
    C6 H6A . 0.9600 ?
    C6 H6B . 0.9600 ?
    C6 H6C . 0.9600 ?
    C7 N2 . 1.463(4) ?
    C7 H7A . 0.9600 ?
    C7 H7B . 0.9600 ?
    C7 H7C . 0.9600 ?
    C8 C9 . 1.373(5) ?
    C8 N7 . 1.384(4) ?
    C8 C11 . 1.415(4) ?
    C9 N8 . 1.348(4) ?
    C9 N5 . 1.378(4) ?
    C10 O3 . 1.229(4) ?
    C10 N5 . 1.365(4) ?
    C10 N6 . 1.388(4) ?
    C11 O4 . 1.232(4) ?
    C11 N6 . 1.405(4) ?
    C12 N7 . 1.333(4) ?
    C12 N8 . 1.341(5) ?
    C12 H12 . 0.9300 ?
    C13 N5 . 1.456(4) ?
    C13 H13A . 0.9600 ?
    C13 H13B . 0.9600 ?
    C13 H13C . 0.9600 ?
    C14 N6 . 1.468(4) ?
    C14 H14A . 0.9600 ?
    C14 H14B . 0.9600 ?
    C14 H14C . 0.9600 ?
    C15 N9 . 1.459(5) ?
    C15 C16 . 1.472(7) ?
    C15 H15A . 0.9700 ?
    C15 H15B . 0.9700 ?
    C16 N10 . 1.472(6) ?
    C16 H16A . 0.9700 ?
    C16 H16B . 0.9700 ?
    C17 N10 . 1.441(6) ?
    C17 C18 . 1.454(7) ?
    C17 H17A . 0.9700 ?
    C17 H17B . 0.9700 ?
    C18 N11 . 1.469(5) ?
    C18 H18A . 0.9700 ?
    C18 H18B . 0.9700 ?
    N3 Zn1 . 2.076(3) ?
    N7 Zn1 . 2.121(3) ?
    N9 Zn1 . 2.084(3) ?
    N9 H9A . 0.9000 ?
    N9 H9B . 0.9000 ?
    N10 Zn1 . 2.221(3) ?
    N10 H10 . 0.834(19) ?
    N11 Zn1 . 2.093(3) ?
    N11 H11A . 0.9000 ?
    N11 H11B . 0.9000 ?
    O5 H2 . 0.82(6) ?
    O5 H1 . 0.825(19) ?
    O6 H3 . 0.82(2) ?
    O6 H4 . 0.81(5) ?
loop_
    _geom_angle_atom_site_label_1
    _geom_angle_atom_site_label_2
    _geom_angle_atom_site_label_3
    _geom_angle_site_symmetry_1
    _geom_angle_site_symmetry_3
    _geom_angle
    _geom_angle_publ_flag
    C2 C1 N3 . . 107.1(3) ?
    C2 C1 C4 . . 121.4(3) ?
    N3 C1 C4 . . 131.4(3) ?
    N4 C2 C1 . . 111.7(3) ?
    N4 C2 N1 . . 125.7(3) ?
    C1 C2 N1 . . 122.6(3) ?
    O1 C3 N1 . . 122.0(3) ?
    O1 C3 N2 . . 120.9(3) ?
    N1 C3 N2 . . 117.0(3) ?
    O2 C4 C1 . . 127.6(3) ?
    O2 C4 N2 . . 119.5(3) ?
    C1 C4 N2 . . 112.9(3) ?
    N3 C5 N4 . . 116.7(3) ?
    N3 C5 H5 . . 121.6 ?
    N4 C5 H5 . . 121.6 ?
    N1 C6 H6A . . 109.5 ?
    N1 C6 H6B . . 109.5 ?
    H6A C6 H6B . . 109.5 ?
    N1 C6 H6C . . 109.5 ?
    H6A C6 H6C . . 109.5 ?
    H6B C6 H6C . . 109.5 ?
    N2 C7 H7A . . 109.5 ?
    N2 C7 H7B . . 109.5 ?
    H7A C7 H7B . . 109.5 ?
    N2 C7 H7C . . 109.5 ?
    H7A C7 H7C . . 109.5 ?
    H7B C7 H7C . . 109.5 ?
    C9 C8 N7 . . 107.6(3) ?
    C9 C8 C11 . . 120.9(3) ?
    N7 C8 C11 . . 131.4(3) ?
    N8 C9 C8 . . 111.3(3) ?
    N8 C9 N5 . . 125.9(3) ?
    C8 C9 N5 . . 122.8(3) ?
    O3 C10 N5 . . 121.9(3) ?
    O3 C10 N6 . . 121.2(3) ?
    N5 C10 N6 . . 117.0(3) ?
    O4 C11 N6 . . 119.5(3) ?
    O4 C11 C8 . . 127.5(3) ?
    N6 C11 C8 . . 113.0(3) ?
    N7 C12 N8 . . 117.1(3) ?
    N7 C12 H12 . . 121.4 ?
    N8 C12 H12 . . 121.4 ?
    N5 C13 H13A . . 109.5 ?
    N5 C13 H13B . . 109.5 ?
    H13A C13 H13B . . 109.5 ?
    N5 C13 H13C . . 109.5 ?
    H13A C13 H13C . . 109.5 ?
    H13B C13 H13C . . 109.5 ?
    N6 C14 H14A . . 109.5 ?
    N6 C14 H14B . . 109.5 ?
    H14A C14 H14B . . 109.5 ?
    N6 C14 H14C . . 109.5 ?
    H14A C14 H14C . . 109.5 ?
    H14B C14 H14C . . 109.5 ?
    N9 C15 C16 . . 109.3(4) ?
    N9 C15 H15A . . 109.8 ?
    C16 C15 H15A . . 109.8 ?
    N9 C15 H15B . . 109.8 ?
    C16 C15 H15B . . 109.8 ?
    H15A C15 H15B . . 108.3 ?
    C15 C16 N10 . . 110.9(4) ?
    C15 C16 H16A . . 109.5 ?
    N10 C16 H16A . . 109.5 ?
    C15 C16 H16B . . 109.5 ?
    N10 C16 H16B . . 109.5 ?
    H16A C16 H16B . . 108.1 ?
    N10 C17 C18 . . 111.2(4) ?
    N10 C17 H17A . . 109.4 ?
    C18 C17 H17A . . 109.4 ?
    N10 C17 H17B . . 109.4 ?
    C18 C17 H17B . . 109.4 ?
    H17A C17 H17B . . 108.0 ?
    C17 C18 N11 . . 111.0(4) ?
    C17 C18 H18A . . 109.4 ?
    N11 C18 H18A . . 109.4 ?
    C17 C18 H18B . . 109.4 ?
    N11 C18 H18B . . 109.4 ?
    H18A C18 H18B . . 108.0 ?
    C3 N1 C2 . . 119.5(3) ?
    C3 N1 C6 . . 119.4(3) ?
    C2 N1 C6 . . 121.1(3) ?
    C3 N2 C4 . . 126.5(3) ?
    C3 N2 C7 . . 115.5(3) ?
    C4 N2 C7 . . 118.0(3) ?
    C5 N3 C1 . . 102.7(3) ?
    C5 N3 Zn1 . . 118.8(2) ?
    C1 N3 Zn1 . . 138.2(2) ?
    C2 N4 C5 . . 101.7(3) ?
    C10 N5 C9 . . 119.3(3) ?
    C10 N5 C13 . . 120.2(3) ?
    C9 N5 C13 . . 120.4(3) ?
    C10 N6 C11 . . 126.7(3) ?
    C10 N6 C14 . . 115.8(3) ?
    C11 N6 C14 . . 117.4(3) ?
    C12 N7 C8 . . 102.4(3) ?
    C12 N7 Zn1 . . 117.3(2) ?
    C8 N7 Zn1 . . 138.4(2) ?
    C12 N8 C9 . . 101.6(3) ?
    C15 N9 Zn1 . . 112.2(3) ?
    C15 N9 H9A . . 109.2 ?
    Zn1 N9 H9A . . 109.2 ?
    C15 N9 H9B . . 109.2 ?
    Zn1 N9 H9B . . 109.2 ?
    H9A N9 H9B . . 107.9 ?
    C17 N10 C16 . . 114.4(4) ?
    C17 N10 Zn1 . . 108.4(3) ?
    C16 N10 Zn1 . . 107.4(3) ?
    C17 N10 H10 . . 112(3) ?
    C16 N10 H10 . . 112(3) ?
    Zn1 N10 H10 . . 102(3) ?
    C18 N11 Zn1 . . 108.6(3) ?
    C18 N11 H11A . . 110.0 ?
    Zn1 N11 H11A . . 110.0 ?
    C18 N11 H11B . . 110.0 ?
    Zn1 N11 H11B . . 110.0 ?
    H11A N11 H11B . . 108.3 ?
    H2 O5 H1 . . 105(6) ?
    H3 O6 H4 . . 98(5) ?
    N3 Zn1 N9 . . 119.60(12) ?
    N3 Zn1 N11 . . 101.91(12) ?
    N9 Zn1 N11 . . 135.87(13) ?
    N3 Zn1 N7 . . 95.46(11) ?
    N9 Zn1 N7 . . 93.33(12) ?
    N11 Zn1 N7 . . 97.20(12) ?
    N3 Zn1 N10 . . 99.41(12) ?
    N9 Zn1 N10 . . 79.40(13) ?
    N11 Zn1 N10 . . 79.72(13) ?
    N7 Zn1 N10 . . 165.13(12) ?
loop_
    _geom_torsion_atom_site_label_1
    _geom_torsion_atom_site_label_2
    _geom_torsion_atom_site_label_3
    _geom_torsion_atom_site_label_4
    _geom_torsion_site_symmetry_1
    _geom_torsion_site_symmetry_2
    _geom_torsion_site_symmetry_3
    _geom_torsion_site_symmetry_4
    _geom_torsion
    _geom_torsion_publ_flag
    N3 C1 C2 N4 . . . . 0.4(4) ?
    C4 C1 C2 N4 . . . . -175.9(3) ?
    N3 C1 C2 N1 . . . . 179.3(3) ?
    C4 C1 C2 N1 . . . . 3.0(5) ?
    C2 C1 C4 O2 . . . . 175.9(4) ?
    N3 C1 C4 O2 . . . . 0.6(6) ?
    C2 C1 C4 N2 . . . . -3.4(5) ?
    N3 C1 C4 N2 . . . . -178.7(3) ?
    N7 C8 C9 N8 . . . . -0.8(4) ?
    C11 C8 C9 N8 . . . . 175.6(3) ?
    N7 C8 C9 N5 . . . . 178.4(3) ?
    C11 C8 C9 N5 . . . . -5.3(5) ?
    C9 C8 C11 O4 . . . . -178.1(4) ?
    N7 C8 C11 O4 . . . . -2.7(6) ?
    C9 C8 C11 N6 . . . . 1.5(5) ?
    N7 C8 C11 N6 . . . . 176.9(3) ?
    N9 C15 C16 N10 . . . . 51.5(5) ?
    N10 C17 C18 N11 . . . . -51.8(6) ?
    O1 C3 N1 C2 . . . . -179.9(3) ?
    N2 C3 N1 C2 . . . . 1.0(5) ?
    O1 C3 N1 C6 . . . . -0.6(5) ?
    N2 C3 N1 C6 . . . . -179.7(3) ?
    N4 C2 N1 C3 . . . . 177.2(3) ?
    C1 C2 N1 C3 . . . . -1.6(5) ?
    N4 C2 N1 C6 . . . . -2.2(5) ?
    C1 C2 N1 C6 . . . . 179.1(3) ?
    O1 C3 N2 C4 . . . . 179.0(3) ?
    N1 C3 N2 C4 . . . . -2.0(5) ?
    O1 C3 N2 C7 . . . . 1.1(5) ?
    N1 C3 N2 C7 . . . . -179.8(3) ?
    O2 C4 N2 C3 . . . . -176.3(3) ?
    C1 C4 N2 C3 . . . . 3.1(5) ?
    O2 C4 N2 C7 . . . . 1.5(5) ?
    C1 C4 N2 C7 . . . . -179.1(3) ?
    N4 C5 N3 C1 . . . . 0.1(4) ?
    N4 C5 N3 Zn1 . . . . -175.3(2) ?
    C2 C1 N3 C5 . . . . -0.2(4) ?
    C4 C1 N3 C5 . . . . 175.5(4) ?
    C2 C1 N3 Zn1 . . . . 173.7(3) ?
    C4 C1 N3 Zn1 . . . . -10.5(6) ?
    C1 C2 N4 C5 . . . . -0.3(4) ?
    N1 C2 N4 C5 . . . . -179.2(3) ?
    N3 C5 N4 C2 . . . . 0.1(4) ?
    O3 C10 N5 C9 . . . . 176.3(3) ?
    N6 C10 N5 C9 . . . . -4.2(5) ?
    O3 C10 N5 C13 . . . . 0.0(5) ?
    N6 C10 N5 C13 . . . . 179.4(3) ?
    N8 C9 N5 C10 . . . . -174.3(3) ?
    C8 C9 N5 C10 . . . . 6.7(5) ?
    N8 C9 N5 C13 . . . . 2.1(5) ?
    C8 C9 N5 C13 . . . . -176.9(3) ?
    O3 C10 N6 C11 . . . . -179.9(3) ?
    N5 C10 N6 C11 . . . . 0.7(5) ?
    O3 C10 N6 C14 . . . . -4.2(5) ?
    N5 C10 N6 C14 . . . . 176.4(3) ?
    O4 C11 N6 C10 . . . . -179.7(3) ?
    C8 C11 N6 C10 . . . . 0.7(5) ?
    O4 C11 N6 C14 . . . . 4.6(5) ?
    C8 C11 N6 C14 . . . . -174.9(3) ?
    N8 C12 N7 C8 . . . . -0.8(4) ?
    N8 C12 N7 Zn1 . . . . 166.3(3) ?
    C9 C8 N7 C12 . . . . 0.9(4) ?
    C11 C8 N7 C12 . . . . -174.9(4) ?
    C9 C8 N7 Zn1 . . . . -161.7(3) ?
    C11 C8 N7 Zn1 . . . . 22.4(6) ?
    N7 C12 N8 C9 . . . . 0.4(4) ?
    C8 C9 N8 C12 . . . . 0.3(4) ?
    N5 C9 N8 C12 . . . . -178.8(3) ?
    C16 C15 N9 Zn1 . . . . -40.5(4) ?
    C18 C17 N10 C16 . . . . 151.2(4) ?
    C18 C17 N10 Zn1 . . . . 31.4(5) ?
    C15 C16 N10 C17 . . . . -156.8(4) ?
    C15 C16 N10 Zn1 . . . . -36.5(4) ?
    C17 C18 N11 Zn1 . . . . 44.9(5) ?
    C5 N3 Zn1 N9 . . . . -159.7(2) ?
    C1 N3 Zn1 N9 . . . . 27.1(4) ?
    C5 N3 Zn1 N11 . . . . 35.9(3) ?
    C1 N3 Zn1 N11 . . . . -137.4(3) ?
    C5 N3 Zn1 N7 . . . . -62.7(3) ?
    C1 N3 Zn1 N7 . . . . 124.1(3) ?
    C5 N3 Zn1 N10 . . . . 117.2(3) ?
    C1 N3 Zn1 N10 . . . . -56.0(4) ?
    C15 N9 Zn1 N3 . . . . -79.2(3) ?
    C15 N9 Zn1 N11 . . . . 78.7(3) ?
    C15 N9 Zn1 N7 . . . . -177.4(3) ?
    C15 N9 Zn1 N10 . . . . 15.6(3) ?
    C18 N11 Zn1 N3 . . . . 77.1(3) ?
    C18 N11 Zn1 N9 . . . . -83.3(3) ?
    C18 N11 Zn1 N7 . . . . 174.3(3) ?
    C18 N11 Zn1 N10 . . . . -20.4(3) ?
    C12 N7 Zn1 N3 . . . . -43.4(3) ?
    C8 N7 Zn1 N3 . . . . 117.4(3) ?
    C12 N7 Zn1 N9 . . . . 76.8(3) ?
    C8 N7 Zn1 N9 . . . . -122.4(4) ?
    C12 N7 Zn1 N11 . . . . -146.2(3) ?
    C8 N7 Zn1 N11 . . . . 14.6(4) ?
    C12 N7 Zn1 N10 . . . . 136.8(5) ?
    C8 N7 Zn1 N10 . . . . -62.4(7) ?
    C17 N10 Zn1 N3 . . . . -106.1(3) ?
    C16 N10 Zn1 N3 . . . . 129.9(3) ?
    C17 N10 Zn1 N9 . . . . 135.3(3) ?
    C16 N10 Zn1 N9 . . . . 11.3(3) ?
    C17 N10 Zn1 N11 . . . . -5.6(3) ?
    C16 N10 Zn1 N11 . . . . -129.6(3) ?
    C17 N10 Zn1 N7 . . . . 73.7(6) ?
    C16 N10 Zn1 N7 . . . . -50.4(6) ?
loop_
    _geom_hbond_atom_site_label_D
    _geom_hbond_atom_site_label_H
    _geom_hbond_atom_site_label_A
    _geom_hbond_site_symmetry_A
    _geom_hbond_distance_DH
    _geom_hbond_distance_HA
    _geom_hbond_distance_DA
    _geom_hbond_angle_DHA
    O5 H1 N8 1_565 0.83(2) 2.01(3) 2.835(5) 177(3)
    O5 H2 O4 . 0.82(6) 2.00(6) 2.801(5) 167(6)
    O6 H3 O2 . 0.82(2) 2.10(4) 2.914(4) 169(4)
    O6 H4 N4 4_565 0.81(5) 2.16(6) 2.957(5) 168(4)
    N9 H9A O6 . 0.90 2.23 3.096(5) 161
    N9 H9B O3 2_556 0.90 2.42 3.213(4) 147(2)
    N11 H11B O3 3_567 0.90 2.07 2.962(4) 169(2)
    N10 H10 O1 3_667 0.84(3) 2.21(3) 2.961(4) 151(2)
data_global
_journal_date_recd_electronic     2009-03-13
_journal_date_accepted     2009-04-22
_journal_name_full     'Acta Crystallographica, Section E'
_journal_year     2009
_journal_volume     65
_journal_issue      5
_journal_page_first     m579
_journal_page_last     m579
_journal_paper_category     QM
_journal_coeditor_code     FI2075
_publ_contact_author_name     'Edit Forizs'
_publ_contact_author_address
;
Chemistry and Chemical Engineering, Babes-Bolyai University, RO-400028
Cluj-Napoca, Romania
;
_publ_contact_author_email     'eforizs@chem.ubbcluj.ro'
_publ_contact_author_fax     '+40-264-590818'
_publ_contact_author_phone     '+40-264-593833'
_publ_section_title
;
(Diethylenetriamine)bis(theophyllinato)zinc(II) dihydrate
;
loop_
    _publ_author_name
    _publ_author_footnote
    _publ_author_address
    'Mih\'aly, B\'ela' .
;
Chemistry and Chemical Engineering, Babes-Bolyai University
RO-400028 Cluj-Napoca, Romania
;
    'Forizs, Edit' .
;
Chemistry and Chemical Engineering, Babes-Bolyai University
RO-400028 Cluj-Napoca, Romania
;
    'Kun, Attila-Zsolt' .
;
Chemistry and Chemical Engineering, Babes-Bolyai University
RO-400028 Cluj-Napoca, Romania
;
    'Silaghi-Dumitrescu, Ioan' .
;
Chemistry and Chemical Engineering, Babes-Bolyai University
RO-400028 Cluj-Napoca, Romania
;
