# Supplementary material for: (Diethyl­enetriamine)bis­(theophyllinato)zinc(II) dihydrate
Source: Acta Crystallogr Sect E Struct Rep Online. 2009 Apr 30;65(Pt 5):m579. doi: 10.1107/S1600536809015013 (PMC2977621; doi:10.1107/S1600536809015013)
Supplement: Supplementary file 2 [file e-65-0m579-Isup2.hkl]

# 
# h,k,l, Fc-squared, Fo-squared, sigma(Fo-squared) and status flag 
# 
data_I
_shelx_title ' 261rich in P2(1)/c' 
_shelx_refln_list_code          4 
_shelx_F_calc_maximum      256.15 
_exptl_crystal_F_000      1176.00 
_reflns_d_resolution_high  0.8409 
 
loop_ 
 _symmetry_equiv_pos_as_xyz 
 'x, y, z' 
 '-x, y+1/2, -z+1/2' 
 '-x, -y, -z' 
 'x, -y-1/2, z-1/2' 
 
_cell_length_a    18.4655 
_cell_length_b     8.2603 
_cell_length_c    15.9252 
_cell_angle_alpha  90.000 
_cell_angle_beta   98.904 
_cell_angle_gamma  90.000 
 
_shelx_F_squared_multiplier     1.000 
 
loop_ 
 _refln_index_h 
 _refln_index_k 
 _refln_index_l 
 _refln_F_squared_calc 
 _refln_F_squared_meas 
 _refln_F_squared_sigma 
 _refln_observed_status 
   2   0   0     1389.23     1254.90     26.44 o 
   3   0   0      809.04      794.34     24.76 o 
   4   0   0    22806.40    23714.00    404.30 o 
   5   0   0    10321.29    10272.65    184.72 o 
   6   0   0     7559.36     7721.36    145.64 o 
   7   0   0      367.27      310.27     17.26 o 
   8   0   0      263.31      264.10     18.08 o 
   9   0   0     1920.46     1666.13     48.52 o 
  10   0   0     1090.69      996.27     36.78 o 
  11   0   0    11878.62    12377.49    237.63 o 
  12   0   0     3422.17     3576.08     89.79 o 
  13   0   0     4580.10     4630.52    110.75 o 
  14   0   0      122.22      136.09     17.17 o 
  15   0   0     4051.61     4052.66    135.74 o 
  16   0   0      293.82      300.15     39.40 o 
  17   0   0     1171.17     1087.50     63.36 o 
  18   0   0        6.10       38.04     14.20 o 
  19   0   0     1699.50     1666.94     85.18 o 
  20   0   0       67.00       45.83     29.88 o 
  21   0   0      653.99      624.30     95.35 o 
   1   1   0    18409.33    19045.39    250.36 o 
   2   1   0     5519.82     5998.71     84.52 o 
   3   1   0    24744.30    25659.65    338.33 o 
   4   1   0      563.24      676.55     14.61 o 
   5   1   0    14267.38    15222.52    189.23 o 
   6   1   0    11344.90    11901.81    152.25 o 
   7   1   0       12.84       32.65      5.61 o 
   8   1   0      328.87      231.11     11.20 o 
   9   1   0     3415.19     3690.74     59.93 o 
  10   1   0    14440.65    15361.47    200.85 o 
  11   1   0       27.07       51.99      6.97 o 
  12   1   0     2780.56     2537.86     50.01 o 
  13   1   0        0.20       11.71      6.74 o 
  14   1   0     4044.38     3714.17    115.35 o 
  15   1   0        0.23       17.22      7.74 o 
  16   1   0      611.89      658.53     40.19 o 
  17   1   0      403.39      432.83     35.76 o 
  18   1   0     3053.33     2890.85     82.61 o 
  19   1   0       34.29       62.90     11.98 o 
  20   1   0      331.31      351.93     31.40 o 
  21   1   0      534.36      606.23     44.60 o 
   0   2   0     8012.44     8000.24    145.86 o 
   1   2   0       54.07       56.34      6.66 o 
   2   2   0     3199.03     3773.84     66.24 o 
   3   2   0     9396.30     9819.51    125.52 o 
   4   2   0    18730.88    19544.89    265.57 o 
   5   2   0     2394.12     2101.32     45.27 o 
   6   2   0       66.99       71.95      7.60 o 
   7   2   0     6150.60     5977.73     96.83 o 
   8   2   0      442.41      563.03     24.35 o 
   9   2   0     8644.80     9498.81    163.80 o 
  10   2   0      642.19      595.71     24.39 o 
  11   2   0        9.26       25.88      6.90 o 
  12   2   0        6.04       26.32      7.42 o 
  13   2   0      278.40      288.17     21.27 o 
  14   2   0     1494.25     1373.86     42.67 o 
  15   2   0     3275.68     3139.72     72.86 o 
  16   2   0      269.92      311.80     27.69 o 
  17   2   0       85.41       88.85     16.09 o 
  18   2   0      385.02      403.16     32.83 o 
  19   2   0      435.75      507.63     45.12 o 
  20   2   0       17.27       21.99     14.84 o 
  21   2   0      211.98      284.16     45.30 o 
   1   3   0        8.21       14.98      3.79 o 
   2   3   0     5376.56     5798.24     90.70 o 
   3   3   0     2348.59     2419.42     41.00 o 
   4   3   0      340.91      382.69     13.06 o 
   5   3   0      694.33      692.47     17.30 o 
   6   3   0    10082.94    11300.69    185.43 o 
   7   3   0      869.97      909.11     27.51 o 
   8   3   0     1586.64     1773.67     42.68 o 
   9   3   0      490.38      513.97     23.38 o 
  10   3   0        5.08        9.87      5.46 o 
  11   3   0       26.52       34.83      7.27 o 
  12   3   0        0.41       12.51      6.11 o 
  13   3   0       13.52       27.92      8.39 o 
  14   3   0       57.07       42.90      9.80 o 
  15   3   0       62.96       90.27     13.14 o 
  16   3   0      383.26      354.86     31.18 o 
  17   3   0      303.54      338.86     31.53 o 
  18   3   0       19.86       36.71     11.68 o 
  19   3   0       11.72       13.19     12.81 o 
  20   3   0       38.58       68.92     19.31 o 
   0   4   0     1736.17     1688.51     51.99 o 
   1   4   0      354.01      365.18     16.11 o 
   2   4   0      564.85      511.78     16.76 o 
   3   4   0       75.84      130.49      9.89 o 
   4   4   0      507.04      430.80     16.47 o 
   5   4   0      394.57      454.33     16.36 o 
   6   4   0      595.76      727.41     26.13 o 
   7   4   0      407.01      391.66     21.62 o 
   8   4   0      162.18      186.01     15.40 o 
   9   4   0      273.66      259.74     19.02 o 
  10   4   0     1768.78     1943.71     49.84 o 
  11   4   0     1118.97     1071.92     36.08 o 
  12   4   0       83.53       79.09     17.07 o 
  13   4   0      474.29      431.27     32.14 o 
  14   4   0      304.89      324.11     29.32 o 
  15   4   0       12.45       14.20     10.91 o 
  16   4   0        2.37       34.58     10.85 o 
  17   4   0       35.45       47.61     16.73 o 
  18   4   0        4.27        0.00     13.50 o 
  19   4   0       34.18       82.98     19.21 o 
   1   5   0     1652.73     1697.57     37.80 o 
   2   5   0        0.61        2.62      3.98 o 
   3   5   0      939.24      933.46     27.13 o 
   4   5   0     1747.56     1569.36     37.09 o 
   5   5   0     4429.26     4183.08     70.56 o 
   6   5   0     1250.91     1210.29     36.40 o 
   7   5   0     1001.07     1008.80     33.05 o 
   8   5   0     1376.63     1481.74     42.49 o 
   9   5   0      237.63      277.07     24.98 o 
  10   5   0     1393.60     1347.83     49.43 o 
  11   5   0       97.32      119.83     17.13 o 
  12   5   0       10.40       17.97     13.76 o 
  13   5   0        0.89       17.68      9.46 o 
  14   5   0     1291.09     1268.90     52.76 o 
  15   5   0       33.11       47.37     13.37 o 
  16   5   0      616.59      623.81     63.39 o 
  17   5   0       91.69      118.28     22.97 o 
  18   5   0      401.12      408.98     82.31 o 
   0   6   0     7189.42     6959.06    293.65 o 
   1   6   0      106.23      118.79     14.85 o 
   2   6   0     4192.53     4230.90     75.02 o 
   3   6   0      240.67      298.48     18.59 o 
   4   6   0     4174.95     3872.15     79.23 o 
   5   6   0     1226.00     1199.48     38.10 o 
   6   6   0      523.45      501.77     33.41 o 
   7   6   0      299.33      294.37     26.77 o 
   8   6   0      427.40      447.28     32.88 o 
   9   6   0      736.39      844.89     45.26 o 
  10   6   0      278.70      293.23     27.21 o 
  11   6   0     1271.19     1273.65     51.33 o 
  12   6   0      118.60      128.78     26.65 o 
  13   6   0     2378.43     2401.48     91.98 o 
  14   6   0       10.43       20.08     14.82 o 
  15   6   0      235.32      276.45     34.36 o 
  16   6   0      318.09      338.42     38.45 o 
  17   6   0      800.34      860.63     66.99 o 
   1   7   0     2318.79     2184.39     50.82 o 
   2   7   0      324.68      357.99     25.23 o 
   3   7   0     1160.42     1144.11     44.84 o 
   4   7   0      941.45      942.34     48.48 o 
   5   7   0     2021.09     1790.18     68.79 o 
   6   7   0      792.07      710.14     47.78 o 
   7   7   0      325.55      294.06     32.93 o 
   8   7   0     1638.86     1599.00     66.57 o 
   9   7   0      220.41      179.68     25.26 o 
  10   7   0     1559.76     1356.56     62.04 o 
  11   7   0      264.32      251.36     38.80 o 
  12   7   0      578.77      617.77     52.70 o 
  13   7   0        7.72       11.86     15.66 o 
  14   7   0     1279.45     1266.80     73.65 o 
  15   7   0        0.32       41.31     18.85 o 
   0   8   0      317.04      315.87     40.58 o 
   1   8   0        0.15        2.73      8.57 o 
   2   8   0      746.07      755.79     43.59 o 
   3   8   0      185.32      222.44     36.15 o 
   4   8   0      855.42      822.45     46.57 o 
   5   8   0      954.38      980.75     47.50 o 
   6   8   0     1045.76      984.70     51.96 o 
   7   8   0      792.85      786.21     47.33 o 
   8   8   0      390.94      388.64     44.12 o 
   9   8   0      816.99      815.20     60.06 o 
  10   8   0       82.26       88.09     19.87 o 
  11   8   0       26.31       47.07     22.78 o 
  12   8   0        3.04       24.71     14.95 o 
   1   9   0      491.78      493.88     56.62 o 
   2   9   0        3.12       12.19     13.43 o 
   3   9   0      167.34      212.63     29.14 o 
   4   9   0       69.18       91.63     16.61 o 
   5   9   0      163.61      199.66     27.40 o 
   6   9   0       12.11       13.03     22.22 o 
   7   9   0       36.65       53.30     18.99 o 
   8   9   0      148.23      117.77     23.24 o 
 -21   1   1      377.16      430.40     43.40 o 
 -20   1   1       36.74       89.64     13.68 o 
 -19   1   1       59.16       80.22     14.66 o 
 -18   1   1      260.31      248.93     40.26 o 
 -17   1   1      674.95      742.50     42.95 o 
 -16   1   1       24.30       35.68      9.78 o 
 -15   1   1      807.28      769.92     33.83 o 
 -14   1   1       39.80       43.58      9.14 o 
 -13   1   1      567.22      520.06     37.90 o 
 -12   1   1     1159.91     1141.79     29.80 o 
 -11   1   1      677.75      732.42     21.99 o 
 -10   1   1      607.86      712.91     27.68 o 
  -9   1   1     1179.83     1539.58     40.14 o 
  -8   1   1      198.53      196.82     10.57 o 
  -7   1   1      137.74      237.50     20.92 o 
  -6   1   1     7082.11     7386.13     98.54 o 
  -5   1   1     1883.61     2198.22     34.83 o 
  -4   1   1     1168.57     1078.11     21.02 o 
  -3   1   1      348.15      396.65      9.62 o 
  -2   1   1     1982.60     2080.71     37.63 o 
  -1   1   1       42.45       59.56      3.09 o 
   0   1   1    27621.60    29832.97    354.84 o 
   1   1   1     3813.88     4077.67     53.37 o 
   2   1   1      287.49      219.34      6.41 o 
   3   1   1      106.71      180.60      6.57 o 
   4   1   1    13632.11    15059.95    186.31 o 
   5   1   1     5666.54     5714.46     78.43 o 
   6   1   1     1844.95     1719.86     31.38 o 
   7   1   1     3418.72     3510.86     55.16 o 
   8   1   1     2364.35     2757.22     47.64 o 
   9   1   1       16.53       12.37      4.55 o 
  10   1   1       12.81       65.94      7.73 o 
  11   1   1     5393.41     5431.23     85.82 o 
  12   1   1     1167.04     1133.66     30.54 o 
  13   1   1     1125.58     1128.36     36.25 o 
  14   1   1     1062.26     1013.45     39.15 o 
  15   1   1      297.91      373.02     25.50 o 
  16   1   1      434.98      443.62     28.52 o 
  17   1   1       92.28      106.83     16.86 o 
  18   1   1      104.11      114.35     16.46 o 
  19   1   1       95.51      124.22     17.02 o 
  20   1   1      568.00      590.27     50.36 o 
  21   1   1       39.75       65.31     36.36 o 
 -21   2   1        0.02       22.04     16.28 o 
 -20   2   1      349.70      312.04     43.68 o 
 -19   2   1       23.59       29.14     13.96 o 
 -18   2   1     5230.66     5126.77    121.78 o 
 -17   2   1      692.88      645.49     35.49 o 
 -16   2   1       39.14       83.41     13.10 o 
 -15   2   1       10.38       24.50      9.03 o 
 -14   2   1     1041.30      956.57     39.64 o 
 -13   2   1      621.19      636.56     29.35 o 
 -12   2   1        7.68       23.01      6.59 o 
 -11   2   1     2765.73     2700.98     58.98 o 
 -10   2   1       39.28       55.62      8.70 o 
  -9   2   1     6376.28     6737.62    110.03 o 
  -8   2   1      133.65      151.13     12.44 o 
  -7   2   1    22498.01    23770.07    366.44 o 
  -6   2   1     4069.28     4298.33     71.90 o 
  -5   2   1    17070.59    17187.72    236.72 o 
  -4   2   1      616.46      564.43     23.97 o 
  -3   2   1     6482.68     7089.33     93.19 o 
  -2   2   1       18.78       66.57      4.96 o 
  -1   2   1       39.03       41.29      3.93 o 
   0   2   1     4775.85     5220.39     70.50 o 
   1   2   1     6399.38     6742.34     88.68 o 
   2   2   1    14180.85    15410.03    190.69 o 
   3   2   1     7486.69     8276.42    140.94 o 
   4   2   1    11130.68    11324.97    144.83 o 
   5   2   1     3639.30     3751.47    132.11 o 
   6   2   1     5418.46     5096.89     73.85 o 
   7   2   1      360.44      318.31     12.17 o 
   8   2   1     5326.07     5081.03     84.38 o 
   9   2   1      339.37      458.19     17.50 o 
  10   2   1     6243.70     6591.01    105.26 o 
  11   2   1      334.04      333.51     21.42 o 
  12   2   1     3897.91     3806.84     77.60 o 
  13   2   1      303.33      291.65     22.01 o 
  14   2   1     2081.11     2013.83     54.02 o 
  15   2   1     3634.76     3418.58     77.70 o 
  16   2   1       30.22       53.50     11.48 o 
  17   2   1       78.95       86.41     14.07 o 
  18   2   1      407.16      450.63     30.69 o 
  19   2   1     1105.74     1167.27     60.98 o 
  20   2   1        0.09       36.00     12.85 o 
  21   2   1      794.97      989.28    111.47 o 
 -20   3   1       20.63       20.00     16.81 o 
 -19   3   1      812.91      875.72     51.35 o 
 -18   3   1        5.41       21.42     11.25 o 
 -17   3   1     1567.53     1491.76     56.38 o 
 -16   3   1      697.10      665.12     41.86 o 
 -15   3   1     1088.76     1049.92     44.53 o 
 -14   3   1     2776.50     2605.94    110.52 o 
 -13   3   1     1369.24     1271.52     40.00 o 
 -12   3   1     2544.87     2360.73     57.05 o 
 -11   3   1      972.46      937.71     31.85 o 
 -10   3   1     1731.65     1618.53     42.24 o 
  -9   3   1       63.29       78.25      9.43 o 
  -8   3   1    19336.09    20505.27    288.74 o 
  -7   3   1      156.16      203.09     14.72 o 
  -6   3   1     2629.01     2229.63     84.45 o 
  -5   3   1     3784.84     3978.62     60.82 o 
  -4   3   1     4294.94     5134.41     74.27 o 
  -3   3   1     7241.72     7333.50    100.38 o 
  -2   3   1     5223.55     5336.84     81.73 o 
  -1   3   1     1810.61     1686.14     31.27 o 
   0   3   1     2748.64     2693.41     44.36 o 
   1   3   1     7112.36     6938.74     97.75 o 
   2   3   1       36.45       51.89      5.88 o 
   3   3   1    16085.82    17195.40    235.83 o 
   4   3   1      818.56      800.12     19.67 o 
   5   3   1    11765.61    12662.43    165.42 o 
   6   3   1      273.26      438.27     15.38 o 
   7   3   1     7031.04     7500.29    120.43 o 
   8   3   1     1466.28     1616.23     62.33 o 
   9   3   1     9353.81     9261.24    147.23 o 
  10   3   1       21.59       40.07      8.17 o 
  11   3   1     4207.71     4171.08     82.82 o 
  12   3   1       29.69       54.50      9.70 o 
  13   3   1     1043.65     1035.20     36.36 o 
  14   3   1      321.37      365.33     25.88 o 
  15   3   1      691.02      759.04     35.90 o 
  16   3   1     3284.63     3078.99     75.50 o 
  17   3   1       24.41       33.42     27.66 o 
  18   3   1      810.19      760.62     55.33 o 
  19   3   1       17.09       35.41     13.62 o 
  20   3   1     1884.06     1783.14     97.80 o 
 -19   4   1       29.50       46.64     19.71 o 
 -18   4   1     1243.22     1238.22     57.67 o 
 -17   4   1      388.64      451.15     36.84 o 
 -16   4   1      738.03      720.75     45.21 o 
 -15   4   1      252.50      266.26     30.43 o 
 -14   4   1      836.36      950.17     56.10 o 
 -13   4   1     1604.33     1504.68     65.64 o 
 -12   4   1       44.52       33.09     11.92 o 
 -11   4   1     2408.17     2322.62     80.77 o 
 -10   4   1      831.78      790.10     33.08 o 
  -9   4   1     8799.53     8344.58    137.51 o 
  -8   4   1     1151.61     1219.05     43.35 o 
  -7   4   1     7851.81     7888.76    128.00 o 
  -6   4   1      674.03      729.76     21.27 o 
  -5   4   1     5327.37     5157.10     78.74 o 
  -4   4   1        2.05        3.34      3.26 o 
  -3   4   1    10961.54    11125.69    149.32 o 
  -2   4   1     9505.14    10063.79    149.37 o 
  -1   4   1     2076.33     1699.29     37.19 o 
   0   4   1     1448.80     1337.91     29.83 o 
   1   4   1     1876.78     1887.83     37.49 o 
   2   4   1     3651.26     3733.51     61.20 o 
   3   4   1     2242.23     2038.32     39.64 o 
   4   4   1       21.94       23.18      4.61 o 
   5   4   1      454.82      531.22     18.28 o 
   6   4   1     9093.21     9336.65    152.16 o 
   7   4   1       84.92      124.87     14.64 o 
   8   4   1     2488.38     2165.99     60.47 o 
   9   4   1      660.13      587.84     26.48 o 
  10   4   1     1504.87     1463.08     42.54 o 
  11   4   1     1020.71     1056.16     36.20 o 
  12   4   1     2676.89     2547.38     62.87 o 
  13   4   1      716.75      752.78     40.96 o 
  14   4   1      670.34      734.53     42.87 o 
  15   4   1     1845.13     1673.72     71.18 o 
  16   4   1     1799.27     1584.62     70.42 o 
  17   4   1      960.00     1032.55     65.46 o 
  18   4   1       96.57      100.76     25.16 o 
  19   4   1      558.43      571.81     51.44 o 
 -18   5   1      160.73      190.86     29.70 o 
 -17   5   1      296.26      353.09     37.96 o 
 -16   5   1       27.30       46.31     12.99 o 
 -15   5   1      383.51      418.15     35.17 o 
 -14   5   1      178.60      205.48     23.66 o 
 -13   5   1     1326.89     1237.51     50.10 o 
 -12   5   1     3574.10     3324.98    102.36 o 
 -11   5   1        1.69       14.53     18.62 o 
 -10   5   1       91.29       79.10     14.83 o 
  -9   5   1      430.09      464.47     32.26 o 
  -8   5   1     3500.64     3617.51     87.70 o 
  -7   5   1      786.50      828.65     30.28 o 
  -6   5   1      909.87      751.64     27.85 o 
  -5   5   1      716.90      803.70     24.17 o 
  -4   5   1     2080.90     2039.70     74.44 o 
  -3   5   1      267.06      260.74     15.63 o 
  -2   5   1     3213.52     3071.99     56.08 o 
  -1   5   1     3151.03     3289.32     59.04 o 
   0   5   1      923.85      833.85     24.68 o 
   1   5   1     2963.45     2757.48     52.39 o 
   2   5   1      720.30      590.49     20.74 o 
   3   5   1      538.45      471.97     20.10 o 
   4   5   1      158.73      181.16     13.30 o 
   5   5   1       40.14       38.52      6.26 o 
   6   5   1      494.82      460.74     25.15 o 
   7   5   1     2184.40     2206.78     54.03 o 
   8   5   1       73.60       74.60     10.79 o 
   9   5   1      696.38      675.55     30.29 o 
  10   5   1      914.52      932.54     40.58 o 
  11   5   1     1716.21     1633.23     56.19 o 
  12   5   1     1473.70     1268.00     49.49 o 
  13   5   1      632.16      551.21     46.83 o 
  14   5   1       35.90       22.31     12.94 o 
  15   5   1      618.96      555.59     49.76 o 
  16   5   1      272.01      229.46     30.04 o 
  17   5   1      427.49      382.71     40.50 o 
  18   5   1      467.00      476.45     48.10 o 
 -17   6   1       13.04       53.04     18.17 o 
 -16   6   1        0.49       28.24     14.67 o 
 -15   6   1        0.24       28.76     15.22 o 
 -14   6   1      281.07      285.65     28.98 o 
 -13   6   1      616.44      593.44     52.44 o 
 -12   6   1      712.92      655.34     43.17 o 
 -11   6   1      345.61      377.83     32.74 o 
 -10   6   1       91.46      121.88     18.55 o 
  -9   6   1        5.89       16.19     10.20 o 
  -8   6   1        0.21        9.00      9.12 o 
  -7   6   1       52.52       55.49     11.54 o 
  -6   6   1        0.00       16.85      9.62 o 
  -5   6   1       93.07       93.99     20.06 o 
  -4   6   1      110.47      116.90     12.99 o 
  -3   6   1     1825.95     1676.78     55.55 o 
  -2   6   1     1477.45     1395.87     36.06 o 
  -1   6   1        0.90       14.18      5.44 o 
   0   6   1       74.24       66.18      8.72 o 
   1   6   1       43.16       35.27      7.16 o 
   2   6   1      608.13      669.45     24.44 o 
   3   6   1      163.51      184.09     14.75 o 
   4   6   1      114.34      134.75     14.51 o 
   5   6   1       45.42       36.27      8.40 o 
   6   6   1      477.05      532.28     29.24 o 
   7   6   1      112.99      147.58     17.31 o 
   8   6   1      241.24      306.66     26.84 o 
   9   6   1        7.81        5.83      8.84 o 
  10   6   1      300.89      320.51     29.09 o 
  11   6   1       11.19        3.66     10.53 o 
  12   6   1     1013.96     1020.26     63.71 o 
  13   6   1      115.58       61.58     24.96 o 
  14   6   1       41.56       41.82     14.86 o 
  15   6   1        4.66       12.09     13.68 o 
  16   6   1       27.31       15.99     14.41 o 
 -15   7   1        1.52        3.27     18.06 o 
 -14   7   1       92.34      138.82     25.89 o 
 -13   7   1      199.98      172.46     26.78 o 
 -12   7   1      133.48      155.28     21.46 o 
 -11   7   1      656.49      609.51     42.78 o 
 -10   7   1      216.25      208.17     24.43 o 
  -9   7   1       66.20       79.64     15.11 o 
  -8   7   1       28.87       38.81     11.24 o 
  -7   7   1      132.73      109.47     16.63 o 
  -6   7   1        2.31        6.12      9.43 o 
  -5   7   1      204.89      259.73     25.24 o 
  -4   7   1      148.63      184.34     21.03 o 
  -3   7   1      380.65      320.12     27.54 o 
  -2   7   1     1364.27     1301.81     45.89 o 
  -1   7   1      379.14      375.41     22.85 o 
   0   7   1      373.53      366.79     24.79 o 
   1   7   1      780.61      720.94     30.58 o 
   2   7   1      236.14      260.39     18.87 o 
   3   7   1      231.58      237.86     20.55 o 
   4   7   1      620.13      615.18     32.50 o 
   5   7   1      800.68      829.78     45.85 o 
   6   7   1      280.29      246.58     24.99 o 
   7   7   1      197.97      226.71     23.75 o 
   8   7   1      775.50      811.47     44.04 o 
   9   7   1      248.03      201.21     26.18 o 
  10   7   1       16.27       27.75     11.79 o 
  11   7   1      148.74      114.15     22.08 o 
  12   7   1       39.70       44.88     15.28 o 
  13   7   1       19.50       26.62     37.93 o 
  14   7   1       11.25       16.84     14.12 o 
 -12   8   1        1.17       31.38     15.68 o 
 -11   8   1      393.09      415.23     43.74 o 
 -10   8   1      328.43      378.03     42.80 o 
  -9   8   1      453.05      520.61     40.68 o 
  -8   8   1        0.11       14.41      9.87 o 
  -7   8   1      261.25      307.38     29.12 o 
  -6   8   1       17.92       24.98     14.83 o 
  -5   8   1      808.44      858.22     48.60 o 
  -4   8   1       27.82       26.34     11.01 o 
  -3   8   1       80.76      147.23     29.08 o 
  -2   8   1       16.29       27.74     11.41 o 
  -1   8   1      783.49      746.87     42.75 o 
   0   8   1      568.72      572.87     33.02 o 
   1   8   1        3.37       10.09      9.39 o 
   2   8   1      650.64      634.80     40.07 o 
   3   8   1      241.76      263.40     51.56 o 
   4   8   1      139.94      166.22     23.63 o 
   5   8   1      228.63      261.37     31.10 o 
   6   8   1      312.26      421.93     41.58 o 
   7   8   1        1.04       28.05     12.85 o 
   8   8   1      280.80      337.41     37.33 o 
   9   8   1       21.27       62.97     18.64 o 
  10   8   1      437.75      526.60     59.45 o 
  11   8   1      116.42      134.22     29.67 o 
  12   8   1       83.47      124.99     27.10 o 
  -8   9   1      507.46      547.34     49.92 o 
  -7   9   1       86.50      128.68     20.00 o 
  -6   9   1      634.89      678.28     46.54 o 
  -5   9   1        9.40       40.40     13.43 o 
  -4   9   1      831.44      910.89     49.21 o 
  -3   9   1      845.10      896.23     50.96 o 
  -2   9   1      187.63      212.50     29.70 o 
  -1   9   1      371.00      414.45     50.80 o 
   0   9   1      425.38      394.35     50.76 o 
   1   9   1      258.35      318.00     52.38 o 
   2   9   1      344.08      301.55     35.39 o 
   3   9   1      136.62      157.94     24.53 o 
   4   9   1      132.14      183.86     36.11 o 
   5   9   1     1021.05      979.47    123.89 o 
   6   9   1        2.15       44.98     16.09 o 
   7   9   1      454.35      457.67     44.92 o 
   8   9   1        7.67       25.69     20.85 o 
 -21   0   2      234.90      274.99     38.72 o 
 -20   0   2      286.20      296.63     40.17 o 
 -19   0   2      142.79      148.09     28.38 o 
 -18   0   2      165.54      199.54     30.62 o 
 -17   0   2      888.84      883.71     65.55 o 
 -16   0   2     6870.83     6541.46    212.20 o 
 -15   0   2      915.08      884.38     72.52 o 
 -14   0   2     2995.12     2831.46    103.60 o 
 -13   0   2     1330.94     1150.43     44.14 o 
 -12   0   2     3601.13     3419.77     86.96 o 
 -11   0   2     1194.60     1168.90     45.47 o 
 -10   0   2    11192.69    10399.23    201.03 o 
  -9   0   2      322.63      263.68     19.28 o 
  -8   0   2       17.33       54.27     12.32 o 
  -7   0   2     3951.56     4125.65    103.94 o 
  -6   0   2     3079.50     3067.50     66.75 o 
  -5   0   2       55.33       84.96      8.49 o 
  -4   0   2     7329.03     7289.21    133.11 o 
  -3   0   2     8645.89     8690.75    153.96 o 
  -2   0   2     1082.10     1081.80     41.31 o 
  -1   0   2    65610.96    66945.05   1369.47 o 
   0   0   2    11994.14    12975.74    354.50 o 
   1   0   2     8008.77     8874.78    155.33 o 
   2   0   2     5778.70     6214.70    137.66 o 
   3   0   2    11686.98    11779.39    207.54 o 
   4   0   2       52.52       70.41      7.50 o 
   5   0   2     3036.32     3231.30     69.88 o 
   6   0   2    10944.27    12116.35    221.09 o 
   7   0   2    10047.38    10322.63    193.95 o 
   8   0   2     1592.95     1856.89     61.13 o 
   9   0   2       11.06       12.21      5.89 o 
  10   0   2     3504.98     3442.78     98.91 o 
  11   0   2      886.83      847.31     35.59 o 
  12   0   2     8766.87     9429.02    193.06 o 
  13   0   2      170.47      199.62     21.41 o 
  14   0   2     4138.49     3805.38    224.74 o 
  15   0   2      530.39      532.45     47.93 o 
  16   0   2     1740.82     1697.89     80.43 o 
  17   0   2      323.97      343.50     45.33 o 
  18   0   2      999.38     1038.20     68.06 o 
  19   0   2       50.76       34.38     38.95 o 
  20   0   2      228.39      318.97     59.76 o 
  21   0   2      212.86      225.63     49.69 o 
 -21   1   2       63.26       86.00     18.18 o 
 -20   1   2      266.37      334.54     36.17 o 
 -19   1   2     1726.49     1688.87     69.44 o 
 -18   1   2      867.59      851.87     46.94 o 
 -17   1   2      653.18      599.93     38.89 o 
 -16   1   2      218.25      222.34     20.15 o 
 -15   1   2     1747.43     1746.83     69.52 o 
 -14   1   2      283.34      296.63     23.22 o 
 -13   1   2     1088.52     1101.25     39.28 o 
 -12   1   2      676.70      715.22     26.73 o 
 -11   1   2     3582.55     3388.54     58.97 o 
 -10   1   2      609.68      506.85     18.22 o 
  -9   1   2     4723.65     4262.06     66.75 o 
  -8   1   2     2064.36     2062.76     37.62 o 
  -7   1   2      349.32      322.99     13.41 o 
  -6   1   2     2285.11     2294.21     37.75 o 
  -5   1   2     2415.23     2498.13     38.83 o 
  -4   1   2     4148.67     4449.55     61.12 o 
  -3   1   2      141.10      235.07      8.91 o 
  -2   1   2     6949.55     7555.32    105.92 o 
  -1   1   2     1639.32     1759.82     28.77 o 
   0   1   2    10010.32    10837.43    133.66 o 
   1   1   2       54.20       53.54      3.32 o 
   2   1   2    38739.07    41079.90    489.24 o 
   3   1   2     1227.72     1347.81     23.57 o 
   4   1   2    11942.04    12698.58    159.86 o 
   5   1   2     1433.11     1446.85     27.31 o 
   6   1   2     3848.38     3868.09     59.06 o 
   7   1   2     3085.02     3183.21     52.37 o 
   8   1   2      358.22      422.84     15.69 o 
   9   1   2     9560.51     9925.57    137.04 o 
  10   1   2      320.11      370.73     17.29 o 
  11   1   2     1726.16     1594.59     50.42 o 
  12   1   2      769.82      723.48     24.61 o 
  13   1   2     3177.55     3029.20     67.17 o 
  14   1   2       76.96       50.50      9.81 o 
  15   1   2     2870.88     2695.36     65.54 o 
  16   1   2      186.87      199.13     28.91 o 
  17   1   2      892.50      923.59     44.21 o 
  18   1   2      629.04      641.11     45.36 o 
  19   1   2      390.98      488.79     43.16 o 
  20   1   2      218.28      252.78     56.28 o 
  21   1   2       82.82       96.38     38.54 o 
 -21   2   2        7.10       13.29     14.66 o 
 -20   2   2      875.04      867.95     61.87 o 
 -19   2   2      321.72      357.07     38.11 o 
 -18   2   2      152.74      139.06     24.21 o 
 -17   2   2        2.35       19.91     10.38 o 
 -16   2   2     1820.57     1732.76     50.82 o 
 -15   2   2      187.00      214.71     19.02 o 
 -14   2   2     1349.73     1353.96     41.69 o 
 -13   2   2      949.79      959.22     32.92 o 
 -12   2   2      523.10      545.82     25.82 o 
 -11   2   2      114.97      139.46     13.33 o 
 -10   2   2      907.79      920.14     28.77 o 
  -9   2   2       75.44       69.31      9.41 o 
  -8   2   2     2981.34     2964.12     57.10 o 
  -7   2   2      140.89      200.35     12.75 o 
  -6   2   2     6081.84     6414.21     91.29 o 
  -5   2   2      565.89      535.44     13.45 o 
  -4   2   2     1687.55     1887.12     31.42 o 
  -3   2   2        8.29       21.06      3.19 o 
  -2   2   2     1755.38     1835.66     30.23 o 
  -1   2   2       32.75       51.65      4.33 o 
   0   2   2      133.80      154.08      8.16 o 
   1   2   2     1855.47     2084.88     39.29 o 
   2   2   2    33410.82    35898.83    430.58 o 
   3   2   2    25530.98    26176.94    318.30 o 
   4   2   2     2259.45     2407.13     39.55 o 
   5   2   2     8195.57     8590.39    115.08 o 
   6   2   2    11439.07    11796.34    154.37 o 
   7   2   2      701.91      581.45     17.11 o 
   8   2   2     3168.45     3200.71     54.21 o 
   9   2   2     3080.25     3278.71     56.59 o 
  10   2   2      807.28      707.10     21.95 o 
  11   2   2      810.99      726.55     42.06 o 
  12   2   2      208.80      200.29     19.53 o 
  13   2   2       22.03       28.87      8.06 o 
  14   2   2      151.45      138.40     15.53 o 
  15   2   2       68.23       70.35     12.68 o 
  16   2   2      334.32      311.78     24.33 o 
  17   2   2     1274.35     1075.69     59.22 o 
  18   2   2       80.86       74.84     16.84 o 
  19   2   2       22.62       40.19     19.31 o 
  20   2   2      282.73      342.17     45.46 o 
 -20   3   2       23.39       32.98     15.01 o 
 -19   3   2        1.09        2.86     10.79 o 
 -18   3   2      163.54      133.30     19.70 o 
 -17   3   2        2.61        5.40     11.15 o 
 -16   3   2      138.08      150.83     19.76 o 
 -15   3   2        6.02        1.58     11.18 o 
 -14   3   2       10.60       35.43     10.20 o 
 -13   3   2        0.90       21.43      9.09 o 
 -12   3   2      119.72      121.98     13.07 o 
 -11   3   2       49.67       85.25     12.69 o 
 -10   3   2      954.71      944.98     42.19 o 
  -9   3   2      144.34      108.33     11.26 o 
  -8   3   2      127.88      151.00     13.49 o 
  -7   3   2      138.32      189.28     13.41 o 
  -6   3   2       78.98       91.91      6.36 o 
  -5   3   2      405.07      359.46     25.03 o 
  -4   3   2      354.35      383.93     13.13 o 
  -3   3   2       62.78       93.03      7.02 o 
  -2   3   2      587.98      604.16     16.12 o 
  -1   3   2       48.28       80.21      6.57 o 
   0   3   2      471.83      488.68     14.51 o 
   1   3   2      200.84      218.14     11.02 o 
   2   3   2      398.49      375.68     12.95 o 
   3   3   2     4278.10     4450.85     67.14 o 
   4   3   2      656.78      685.78     18.46 o 
   5   3   2     3972.08     4405.73     67.72 o 
   6   3   2     1751.18     1885.36     39.12 o 
   7   3   2       23.11       25.25      4.31 o 
   8   3   2      185.05      215.43     13.81 o 
   9   3   2        1.46        6.79      6.12 o 
  10   3   2      993.37      933.58     31.53 o 
  11   3   2      530.09      568.95     40.31 o 
  12   3   2      139.60      150.38     16.99 o 
  13   3   2       12.82       22.28      7.66 o 
  14   3   2      311.24      295.47     23.03 o 
  15   3   2       25.53       30.51     14.44 o 
  16   3   2        0.17       20.07      9.38 o 
  17   3   2       38.00       45.52     20.35 o 
  18   3   2        4.81       23.23     12.14 o 
  19   3   2       52.80       74.95     23.64 o 
  20   3   2       80.41       77.61     23.41 o 
 -20   4   2      126.69      142.50     22.92 o 
 -19   4   2       46.41       69.60     20.35 o 
 -18   4   2       72.25      103.49     17.59 o 
 -17   4   2       11.46        2.13      8.93 o 
 -16   4   2      384.62      489.31     37.52 o 
 -15   4   2      360.36      380.07     36.15 o 
 -14   4   2     2312.79     2240.75     69.79 o 
 -13   4   2      166.85      167.29     20.41 o 
 -12   4   2      162.37      163.05     20.06 o 
 -11   4   2       12.23       13.73      8.48 o 
 -10   4   2      549.61      591.41     34.58 o 
  -9   4   2       11.08       23.60      8.37 o 
  -8   4   2     2135.74     2018.34     47.35 o 
  -7   4   2      310.75      314.59     17.48 o 
  -6   4   2      737.19      673.79     24.51 o 
  -5   4   2       79.64      116.31      9.07 o 
  -4   4   2       15.15       17.60      3.79 o 
  -3   4   2     4440.36     4691.71     72.77 o 
  -2   4   2      666.01      847.22     22.59 o 
  -1   4   2      513.72      576.75     18.35 o 
   0   4   2        4.07       22.57      4.24 o 
   1   4   2      121.84      187.05     12.11 o 
   2   4   2       61.04       73.82      7.46 o 
   3   4   2     3684.36     3914.77     65.10 o 
   4   4   2     7411.41     7782.12    111.41 o 
   5   4   2     2097.92     1989.43     39.96 o 
   6   4   2      178.15      208.72     13.86 o 
   7   4   2      217.76      228.75     17.44 o 
   8   4   2      206.04      184.20     15.82 o 
   9   4   2      756.18      802.89     31.35 o 
  10   4   2      235.10      263.74     20.57 o 
  11   4   2       62.03      112.17     13.35 o 
  12   4   2       26.58       32.06      9.05 o 
  13   4   2      525.88      611.71     38.62 o 
  14   4   2      186.40      216.76     22.63 o 
  15   4   2      324.01      300.97     27.52 o 
  16   4   2      358.95      339.45     36.87 o 
  17   4   2        1.04        9.85     13.53 o 
  18   4   2       15.91        9.34     15.12 o 
  19   4   2      202.74      205.60     33.37 o 
 -18   5   2      166.06      204.55     26.28 o 
 -17   5   2      263.37      251.50     29.66 o 
 -16   5   2       22.87       38.93     11.95 o 
 -15   5   2      636.33      670.00     45.29 o 
 -14   5   2        2.90       11.42     10.50 o 
 -13   5   2      112.32      152.96     23.61 o 
 -12   5   2     2382.97     2323.12     75.41 o 
 -11   5   2       14.31       27.42     11.43 o 
 -10   5   2      383.64      346.83     32.08 o 
  -9   5   2     3072.45     2796.30     75.63 o 
  -8   5   2     1605.53     1415.96     51.10 o 
  -7   5   2      735.54      659.19     35.84 o 
  -6   5   2     4906.72     4732.93    126.29 o 
  -5   5   2     1173.53     1309.07     34.88 o 
  -4   5   2      486.75      356.73     16.27 o 
  -3   5   2       96.46      116.59     10.34 o 
  -2   5   2     5224.63     5376.93     85.27 o 
  -1   5   2        5.46        9.40      4.26 o 
   0   5   2     1148.14     1057.71     28.48 o 
   1   5   2     2342.27     2454.35     48.63 o 
   2   5   2     6143.36     6459.90     98.83 o 
   3   5   2       26.46       35.22      6.09 o 
   4   5   2     1398.36     1303.72     32.60 o 
   5   5   2      567.72      578.21     21.80 o 
   6   5   2      305.53      344.47     22.04 o 
   7   5   2     2245.45     2063.55     66.88 o 
   8   5   2      312.04      387.32     24.95 o 
   9   5   2     2314.42     2294.61     57.95 o 
  10   5   2      284.30      248.49     20.92 o 
  11   5   2      117.83      149.53     19.29 o 
  12   5   2      304.94      362.68     30.12 o 
  13   5   2     3140.79     3038.43    103.38 o 
  14   5   2        0.05       22.09     10.54 o 
  15   5   2      818.89      713.30     56.17 o 
  16   5   2       10.91       27.69     13.99 o 
  17   5   2      291.48      334.31     37.54 o 
  18   5   2       11.56       54.13     18.09 o 
 -17   6   2        6.15       11.70     29.35 o 
 -16   6   2      489.29      489.15     40.35 o 
 -15   6   2       70.77      135.77     25.53 o 
 -14   6   2     1095.48     1036.17     53.85 o 
 -13   6   2      477.66      467.07     37.05 o 
 -12   6   2     2070.58     1856.89     64.86 o 
 -11   6   2     1116.91      968.53     48.90 o 
 -10   6   2      103.01      147.80     22.20 o 
  -9   6   2       36.21       20.03     10.43 o 
  -8   6   2      122.24      121.30     18.02 o 
  -7   6   2      528.82      558.76     36.37 o 
  -6   6   2      924.25      911.62     41.64 o 
  -5   6   2     3768.22     3491.54     86.25 o 
  -4   6   2       86.56      102.28     14.61 o 
  -3   6   2     2219.85     1987.76     50.91 o 
  -2   6   2     1552.28     1518.17     48.65 o 
  -1   6   2     3462.19     3370.25     63.93 o 
   0   6   2       33.33       35.50      6.89 o 
   1   6   2     4384.73     4136.60     74.11 o 
   2   6   2      295.29      326.14     19.82 o 
   3   6   2     1786.69     1715.86     41.42 o 
   4   6   2      717.88      654.73     29.05 o 
   5   6   2     1685.14     1692.00     47.63 o 
   6   6   2     1667.41     1551.81     45.74 o 
   7   6   2      263.75      310.08     23.15 o 
   8   6   2      908.39      890.44     35.33 o 
   9   6   2     1174.97      993.69     56.37 o 
  10   6   2     1763.70     1855.29     74.69 o 
  11   6   2      303.47      306.09     41.12 o 
  12   6   2     4003.10     3971.63    163.90 o 
  13   6   2       68.03       72.80     19.40 o 
  14   6   2      154.20      269.11     31.88 o 
  15   6   2       46.15       83.97     31.98 o 
  16   6   2      392.58      441.49     47.20 o 
 -15   7   2      689.46      716.82     60.65 o 
 -14   7   2      127.12      112.29     19.10 o 
 -13   7   2      803.29      673.25     47.22 o 
 -12   7   2      107.83      122.60     19.74 o 
 -11   7   2     1177.16     1129.88     53.69 o 
 -10   7   2       77.30      109.68     17.81 o 
  -9   7   2      521.01      505.64     37.98 o 
  -8   7   2      502.98      528.99     38.60 o 
  -7   7   2      135.45      166.92     20.54 o 
  -6   7   2     1257.94     1310.85     51.04 o 
  -5   7   2      262.38      277.80     26.49 o 
  -4   7   2       18.49       27.48     10.50 o 
  -3   7   2     1095.17     1016.35     42.63 o 
  -2   7   2     3396.00     3267.32     84.54 o 
  -1   7   2      233.64      228.74     20.14 o 
   0   7   2     2851.21     2679.61     57.88 o 
   1   7   2      666.10      658.11     29.39 o 
   2   7   2     1803.53     1869.65     46.20 o 
   3   7   2     1172.93     1126.52     43.42 o 
   4   7   2      915.91      869.13     35.36 o 
   5   7   2        3.66       16.51      7.62 o 
   6   7   2     1856.18     1749.60     59.34 o 
   7   7   2     1862.71     1823.18     73.55 o 
   8   7   2     1136.36      989.15     61.02 o 
   9   7   2     1283.29     1246.99     63.09 o 
  10   7   2      259.86      213.13     27.67 o 
  11   7   2      568.25      599.12     50.63 o 
  12   7   2        3.60       27.07     16.41 o 
  13   7   2      981.90     1142.78    141.47 o 
  14   7   2       53.09       82.86     23.19 o 
 -12   8   2      255.61      312.81     38.93 o 
 -11   8   2      502.52      485.89     40.26 o 
 -10   8   2      913.59      829.23     52.11 o 
  -9   8   2      235.16      271.93     28.58 o 
  -8   8   2      555.67      550.74     40.92 o 
  -7   8   2      341.50      366.16     33.01 o 
  -6   8   2      705.87      731.57     46.91 o 
  -5   8   2       47.78       36.21     12.30 o 
  -4   8   2      627.88      619.07     41.73 o 
  -3   8   2      898.60      908.87     45.95 o 
  -2   8   2      115.07      130.21     18.24 o 
  -1   8   2      144.69      209.88     22.94 o 
   0   8   2        6.34       26.80      8.80 o 
   1   8   2      599.60      646.76     42.16 o 
   2   8   2       43.46       64.82     16.28 o 
   3   8   2     1225.15     1070.35     55.24 o 
   4   8   2     1423.12     1319.69     69.05 o 
   5   8   2      529.03      556.50     46.62 o 
   6   8   2      116.91      177.28     24.24 o 
   7   8   2      889.38      844.63     58.88 o 
   8   8   2      646.71      615.20     50.88 o 
   9   8   2       81.60      107.86     20.67 o 
  10   8   2      300.38      328.06     36.12 o 
  11   8   2       11.00       23.58     16.64 o 
  12   8   2      153.74      189.64     28.48 o 
  -8   9   2       26.45       46.52     13.77 o 
  -7   9   2      123.74      157.58     21.70 o 
  -6   9   2       84.95      108.39     16.67 o 
  -5   9   2       14.59       37.60     17.25 o 
  -4   9   2        2.04       32.57     13.41 o 
  -3   9   2      233.92      256.96     26.83 o 
  -2   9   2      193.13      231.07     24.54 o 
  -1   9   2       94.67      144.00     27.82 o 
   0   9   2       65.26       65.08     20.63 o 
   1   9   2       92.44       81.69     24.68 o 
   2   9   2        5.92       34.37     20.55 o 
   3   9   2      229.41      205.17     38.04 o 
   4   9   2      224.51      157.80     48.35 o 
   5   9   2        4.73       11.42     26.86 o 
   6   9   2      147.65      149.08     46.33 o 
   7   9   2      316.63      288.75     65.14 o 
   8   9   2       48.83       96.79     25.87 o 
 -21   1   3        0.04        3.35     12.90 o 
 -20   1   3       26.87       28.05     16.73 o 
 -19   1   3      123.29      102.69     20.45 o 
 -18   1   3       15.01       27.59     10.99 o 
 -17   1   3      308.75      313.81     28.11 o 
 -16   1   3     1860.64     1682.46     48.93 o 
 -15   1   3      385.37      432.49     29.21 o 
 -14   1   3     1081.35     1028.42     34.57 o 
 -13   1   3      758.22      797.39     30.70 o 
 -12   1   3      248.26      255.28     15.40 o 
 -11   1   3     1345.47     1423.12     38.97 o 
 -10   1   3      690.53      982.62     27.07 o 
  -9   1   3      791.76      875.20     22.42 o 
  -8   1   3      444.51      548.71     16.33 o 
  -7   1   3     1508.03     1582.00     30.45 o 
  -6   1   3     1558.27     1548.18     43.24 o 
  -5   1   3    11339.58    12216.20    154.69 o 
  -4   1   3      416.94      371.42     10.88 o 
  -3   1   3     6385.77     7147.42     92.98 o 
  -2   1   3      767.42      841.71     16.16 o 
  -1   1   3     1945.79     1962.89     34.66 o 
   0   1   3     6035.83     6744.07    117.01 o 
   1   1   3     1016.60     1109.65     23.06 o 
   2   1   3     1112.01     1292.11     26.41 o 
   3   1   3     6864.58     7357.77    107.60 o 
   4   1   3     2501.93     2336.63     43.33 o 
   5   1   3     3029.67     3134.41     55.40 o 
   6   1   3     2952.04     3041.56     55.71 o 
   7   1   3       49.86       59.97      6.78 o 
   8   1   3     1862.70     1526.25     33.11 o 
   9   1   3       21.40       47.67      6.75 o 
  10   1   3     3077.65     3133.54     59.66 o 
  11   1   3     2222.67     2151.47     67.58 o 
  12   1   3     1860.49     1800.24     41.68 o 
  13   1   3      191.28      203.09     18.10 o 
  14   1   3      331.34      317.57     23.28 o 
  15   1   3       14.77        9.40      9.74 o 
  16   1   3      251.30      255.00     22.02 o 
  17   1   3        4.80       17.41     10.27 o 
  18   1   3      178.14      199.28     31.53 o 
  19   1   3      166.58      113.18     26.04 o 
  20   1   3       18.12       13.82     17.87 o 
 -21   2   3      812.08      759.21     59.95 o 
 -20   2   3      173.36      150.90     25.50 o 
 -19   2   3     1326.12     1319.23    103.29 o 
 -18   2   3       13.83       38.33     11.59 o 
 -17   2   3      357.14      381.24     31.36 o 
 -16   2   3      194.17      196.61     22.41 o 
 -15   2   3     2066.02     1814.34     58.95 o 
 -14   2   3     2606.43     2513.17     60.57 o 
 -13   2   3      497.74      481.54     29.81 o 
 -12   2   3      196.00      199.48     16.89 o 
 -11   2   3     1145.45     1203.49     35.06 o 
 -10   2   3       13.88       23.28      7.21 o 
  -9   2   3        1.97       12.14      3.83 o 
  -8   2   3     4276.21     4058.40     98.76 o 
  -7   2   3      313.51      326.50     13.54 o 
  -6   2   3     2143.48     2065.01     41.25 o 
  -5   2   3     6285.80     6496.20     88.69 o 
  -4   2   3    11787.03    12925.46    197.78 o 
  -3   2   3    15720.02    15786.98    217.72 o 
  -2   2   3     2013.70     2122.45     38.22 o 
  -1   2   3     2701.37     2866.69     43.76 o 
   0   2   3     1552.03     1566.11     30.09 o 
   1   2   3    17338.68    18185.93    224.82 o 
   2   2   3    18259.44    19735.21    243.41 o 
   3   2   3       61.54       41.04      4.31 o 
   4   2   3      644.86      766.35     18.33 o 
   5   2   3     5211.35     5561.49     81.29 o 
   6   2   3     1178.90     1207.71     26.71 o 
   7   2   3     2671.39     2636.58     59.83 o 
   8   2   3     1169.27     1244.93     29.20 o 
   9   2   3     4987.89     5137.77    106.67 o 
  10   2   3        5.05        8.60      4.29 o 
  11   2   3      563.36      578.73     27.05 o 
  12   2   3       16.25       36.10      8.29 o 
  13   2   3      132.43      169.25     22.43 o 
  14   2   3      743.76      736.72     50.21 o 
  15   2   3      496.96      541.93     36.41 o 
  16   2   3       16.85       28.75     10.85 o 
  17   2   3      183.80      232.60     24.04 o 
  18   2   3     4121.25     3571.00     97.07 o 
  19   2   3       40.28       51.99     16.04 o 
  20   2   3      351.06      373.72     37.88 o 
 -20   3   3      447.11      459.61     45.43 o 
 -19   3   3        0.66       30.98     12.31 o 
 -18   3   3      573.37      486.72     37.64 o 
 -17   3   3        3.80       23.04     10.13 o 
 -16   3   3     2266.38     2033.57     66.81 o 
 -15   3   3      930.10      900.62     47.20 o 
 -14   3   3      538.70      464.52     33.65 o 
 -13   3   3     1467.61     1400.38     50.17 o 
 -12   3   3     2424.80     2209.95     63.88 o 
 -11   3   3      633.83      627.53     41.29 o 
 -10   3   3      217.88      254.49     26.53 o 
  -9   3   3     8671.04     8785.32    164.99 o 
  -8   3   3      485.47      495.53     20.69 o 
  -7   3   3     2862.21     2626.03     59.46 o 
  -6   3   3      979.05     1194.47     26.95 o 
  -5   3   3    13319.60    13713.28    177.02 o 
  -4   3   3     1418.70     1374.98     38.80 o 
  -3   3   3    12020.30    12423.79    160.74 o 
  -2   3   3     3498.93     3524.20     80.38 o 
  -1   3   3      233.46      193.48     10.39 o 
   0   3   3     4534.47     4511.03     67.33 o 
   1   3   3     1402.69     1551.84     37.83 o 
   2   3   3     3058.53     2780.26     46.66 o 
   3   3   3      297.16      283.63     20.72 o 
   4   3   3    15195.96    17097.15    218.04 o 
   5   3   3     2389.72     2570.67     45.79 o 
   6   3   3     2423.62     2177.08     41.36 o 
   7   3   3        2.53       17.40      4.10 o 
   8   3   3     2364.82     2376.56     56.40 o 
   9   3   3      996.47      882.27     29.57 o 
  10   3   3     1130.25     1117.38     48.28 o 
  11   3   3       11.61       21.59      6.50 o 
  12   3   3      835.48      902.79     35.09 o 
  13   3   3      276.42      362.98     30.04 o 
  14   3   3      444.98      537.48     36.54 o 
  15   3   3     2773.23     2639.18     78.02 o 
  16   3   3      515.66      543.41     39.08 o 
  17   3   3     1170.68     1235.15     53.13 o 
  18   3   3       68.06       52.25     13.19 o 
  19   3   3      716.20      708.90     55.31 o 
 -20   4   3       11.44       30.86     13.93 o 
 -19   4   3      505.31      482.82     39.34 o 
 -18   4   3      170.62      220.49     25.17 o 
 -17   4   3      686.35      655.69     44.90 o 
 -16   4   3      246.79      317.76     29.63 o 
 -15   4   3      424.52      454.93     36.06 o 
 -14   4   3      215.19      269.05     27.91 o 
 -13   4   3     1203.81     1154.18     46.67 o 
 -12   4   3     2145.02     1960.53     61.89 o 
 -11   4   3     1036.03     1058.13     42.31 o 
 -10   4   3     2089.15     1856.98     60.07 o 
  -9   4   3      764.48      679.59     34.61 o 
  -8   4   3     4165.81     3780.79     91.55 o 
  -7   4   3      515.95      564.75     30.92 o 
  -6   4   3     3667.24     3326.42     56.26 o 
  -5   4   3      950.36     1004.87     34.83 o 
  -4   4   3     1652.55     1552.40     32.63 o 
  -3   4   3      413.04      357.61     14.73 o 
  -2   4   3     3362.74     3379.54     56.82 o 
  -1   4   3     7220.73     7655.18    108.90 o 
   0   4   3      190.78      144.96     10.51 o 
   1   4   3     1929.44     1490.41     40.89 o 
   2   4   3     7045.38     7145.33    103.69 o 
   3   4   3     1042.34      992.12     25.61 o 
   4   4   3     2509.88     2953.33     52.98 o 
   5   4   3     5111.62     4688.21     75.48 o 
   6   4   3     1704.75     1671.74     40.29 o 
   7   4   3      664.81      639.96     30.89 o 
   8   4   3      280.70      316.87     20.85 o 
   9   4   3     1630.24     1577.89     56.76 o 
  10   4   3     1639.07     1683.74     46.96 o 
  11   4   3       47.18       50.62     11.71 o 
  12   4   3       12.67       22.63      8.79 o 
  13   4   3     1597.95     1523.39     54.94 o 
  14   4   3     2130.37     2105.48     68.14 o 
  15   4   3      933.76      926.49     47.71 o 
  16   4   3      263.31      360.13     31.95 o 
  17   4   3       72.66       98.87     20.50 o 
  18   4   3     1013.72     1090.42     70.50 o 
 -18   5   3      283.83      312.16     32.46 o 
 -17   5   3      242.94      291.09     31.50 o 
 -16   5   3       78.21       93.08     16.27 o 
 -15   5   3       92.54      110.76     19.21 o 
 -14   5   3      117.66      166.11     21.45 o 
 -13   5   3        5.40       14.02      9.21 o 
 -12   5   3     3223.53     2957.40     83.24 o 
 -11   5   3     2131.46     2014.90     64.72 o 
 -10   5   3       62.19      105.49     17.00 o 
  -9   5   3      740.11      772.61     41.20 o 
  -8   5   3      355.20      402.50     30.43 o 
  -7   5   3      514.59      547.98     33.39 o 
  -6   5   3      885.56      821.04     34.82 o 
  -5   5   3      692.49      674.34     27.20 o 
  -4   5   3      140.91      153.53     12.01 o 
  -3   5   3     1778.92     1700.73     37.75 o 
  -2   5   3      213.69      224.21     16.82 o 
  -1   5   3     1326.51     1316.36     32.55 o 
   0   5   3     3687.70     3687.71     64.72 o 
   1   5   3      587.92      570.58     21.63 o 
   2   5   3     1084.94      978.49     35.49 o 
   3   5   3      301.89      242.60     15.67 o 
   4   5   3       42.40       30.97     11.77 o 
   5   5   3      385.29      418.97     18.87 o 
   6   5   3      304.23      256.66     19.42 o 
   7   5   3       68.61       99.99     12.21 o 
   8   5   3      969.79     1005.46     41.78 o 
   9   5   3      768.74      813.41     42.52 o 
  10   5   3       45.55       46.55     11.10 o 
  11   5   3        2.93       17.63     12.94 o 
  12   5   3     2543.53     2286.31     71.44 o 
  13   5   3     1184.84     1210.18     50.62 o 
  14   5   3       91.17      113.85     20.35 o 
  15   5   3      136.22      130.63     24.67 o 
  16   5   3       93.76       94.85     20.01 o 
  17   5   3       14.24       21.13     15.09 o 
 -17   6   3      171.86      234.40     26.96 o 
 -16   6   3       96.87      107.52     18.78 o 
 -15   6   3        2.31       37.12     13.43 o 
 -14   6   3       33.90       44.21     12.74 o 
 -13   6   3      665.76      647.32     44.44 o 
 -12   6   3        0.66       17.93      9.98 o 
 -11   6   3        7.14        4.20      9.94 o 
 -10   6   3       10.99        5.91      9.98 o 
  -9   6   3       10.68        3.67      9.63 o 
  -8   6   3        1.82        0.92      8.85 o 
  -7   6   3        4.51        4.01      8.70 o 
  -6   6   3      351.41      395.55     30.94 o 
  -5   6   3     2525.65     2171.08     64.06 o 
  -4   6   3       67.09       56.21     11.65 o 
  -3   6   3      554.38      530.76     27.98 o 
  -2   6   3     1145.70     1097.89     60.37 o 
  -1   6   3      562.37      595.74     24.61 o 
   0   6   3       38.12       34.99      7.05 o 
   1   6   3      359.76      341.31     20.07 o 
   2   6   3      207.46      235.71     19.72 o 
   3   6   3     1304.62     1293.47     35.24 o 
   4   6   3      306.12      297.40     21.72 o 
   5   6   3      263.00      294.50     21.71 o 
   6   6   3       51.08       62.99     11.80 o 
   7   6   3      412.93      419.60     31.71 o 
   8   6   3        5.94       24.88      9.69 o 
   9   6   3      278.06      271.79     36.35 o 
  10   6   3       69.63       76.45     13.74 o 
  11   6   3      189.59      229.40     29.27 o 
  12   6   3      246.46      268.86     33.82 o 
  13   6   3       16.58       46.24     17.07 o 
  14   6   3      196.68      232.60     31.84 o 
  15   6   3       11.66        0.00     14.57 o 
  16   6   3        5.15       10.15     20.56 o 
 -15   7   3        0.47       26.24     13.82 o 
 -14   7   3      137.42      164.56     23.43 o 
 -13   7   3      104.20      119.46     18.73 o 
 -12   7   3       28.42       21.24     11.15 o 
 -11   7   3      149.19      171.83     23.94 o 
 -10   7   3       91.53       46.77     15.70 o 
  -9   7   3      635.15      585.51     43.42 o 
  -8   7   3      158.12      171.52     22.33 o 
  -7   7   3      313.73      310.85     29.07 o 
  -6   7   3      833.06      766.42     50.01 o 
  -5   7   3     2320.54     2054.08     65.55 o 
  -4   7   3      100.88       97.17     16.44 o 
  -3   7   3       51.62       44.08     12.22 o 
  -2   7   3     1212.53     1187.65     46.14 o 
  -1   7   3       79.95       66.55     11.04 o 
   0   7   3      261.20      270.63     21.29 o 
   1   7   3       37.77       53.52     10.32 o 
   2   7   3      906.75      754.32     30.60 o 
   3   7   3      719.59      721.74     33.63 o 
   4   7   3      134.84      132.44     17.32 o 
   5   7   3     1595.57     1351.92     50.88 o 
   6   7   3      464.02      483.03     35.25 o 
   7   7   3      247.63      275.57     26.39 o 
   8   7   3       94.86      128.14     21.63 o 
   9   7   3      229.06      277.60     32.29 o 
  10   7   3      329.62      373.40     48.44 o 
  11   7   3       56.15       70.21     17.70 o 
  12   7   3        2.28       20.56     14.94 o 
  13   7   3        8.99        7.58     14.58 o 
  14   7   3        7.02       22.23     16.01 o 
 -12   8   3      214.34      197.21     24.26 o 
 -11   8   3      369.04      295.10     30.18 o 
 -10   8   3      214.32      201.84     25.09 o 
  -9   8   3        5.91       10.40     11.44 o 
  -8   8   3      604.19      643.20     44.54 o 
  -7   8   3      120.53      166.82     22.08 o 
  -6   8   3      289.32      298.49     28.20 o 
  -5   8   3        0.43       18.21      9.95 o 
  -4   8   3      477.84      419.04     33.90 o 
  -3   8   3      438.22      409.65     33.62 o 
  -2   8   3      478.88      506.80     36.67 o 
  -1   8   3      131.87      163.56     20.64 o 
   0   8   3      799.11      772.46     36.71 o 
   1   8   3     1391.23     1280.87     49.51 o 
   2   8   3      386.15      410.28     37.70 o 
   3   8   3        7.81       32.82     11.15 o 
   4   8   3       39.83       68.62     21.98 o 
   5   8   3      537.02      483.31     42.97 o 
   6   8   3       50.02       59.48     18.27 o 
   7   8   3      387.12      412.77     39.54 o 
   8   8   3        1.71       29.28     13.20 o 
   9   8   3      172.46      222.68     30.62 o 
  10   8   3       10.31       13.51     19.33 o 
  11   8   3      167.90      149.71     25.77 o 
  -8   9   3      127.50      147.04     22.13 o 
  -7   9   3      579.93      529.64     41.37 o 
  -6   9   3       12.00        4.73     11.83 o 
  -5   9   3      791.57      813.15     50.56 o 
  -4   9   3      346.08      379.82     33.92 o 
  -3   9   3      246.84      264.96     27.14 o 
  -2   9   3      139.84      162.66     19.85 o 
  -1   9   3      548.95      529.15     64.10 o 
   0   9   3      212.87      199.40     34.03 o 
   1   9   3      734.96      740.00    105.43 o 
   2   9   3      254.13      323.93     75.88 o 
   3   9   3        2.40       22.59     15.40 o 
   4   9   3     1384.51     1403.63     83.92 o 
   5   9   3        7.63        5.27     18.80 o 
   6   9   3      229.85      328.50     48.87 o 
   7   9   3        6.03       15.49     17.57 o 
 -21   0   4      378.51      459.31     75.88 o 
 -20   0   4      887.98      963.62    116.17 o 
 -19   0   4      170.84      149.12     39.28 o 
 -18   0   4       81.37      109.46     30.22 o 
 -17   0   4     3609.17     3524.20    129.35 o 
 -16   0   4     5510.87     5326.61    167.51 o 
 -15   0   4       81.48       67.15     17.88 o 
 -14   0   4        2.35        7.29      8.25 o 
 -13   0   4     2242.36     2071.08     63.47 o 
 -12   0   4      318.42      294.44     35.06 o 
 -11   0   4     7124.79     6610.08    140.56 o 
 -10   0   4    14851.50    16425.42    302.30 o 
  -9   0   4     2626.42     2173.82     58.18 o 
  -8   0   4     1281.21     1160.47     44.34 o 
  -7   0   4      126.34      183.05     14.76 o 
  -6   0   4      294.44      279.36     16.00 o 
  -5   0   4    11156.53    10610.91    224.03 o 
  -4   0   4     3554.66     3610.91     89.90 o 
  -3   0   4    18971.59    19798.66    378.25 o 
  -2   0   4      821.48      890.81     25.54 o 
  -1   0   4    23128.85    24758.19    422.69 o 
   0   0   4    46056.90    50276.79    843.84 o 
   1   0   4    45379.20    48555.29    816.20 o 
   2   0   4    37287.07    38918.77    808.40 o 
   3   0   4    15864.28    17846.87    312.69 o 
   4   0   4     2271.57     2230.63     53.34 o 
   5   0   4       17.56       56.22      7.89 o 
   6   0   4     3170.75     2765.70     79.83 o 
   7   0   4    12602.25    12322.47    231.27 o 
   8   0   4      147.64      146.32     15.47 o 
   9   0   4     1401.93     1464.96     48.36 o 
  10   0   4      367.64      367.85     26.94 o 
  11   0   4    18792.26    20315.45    376.03 o 
  12   0   4        2.85       27.34      8.66 o 
  13   0   4     3211.79     3075.28     87.69 o 
  14   0   4      341.62      376.47     34.76 o 
  15   0   4     1696.02     1760.59     80.72 o 
  16   0   4      194.76      219.82     30.85 o 
  17   0   4      273.67      349.18     59.76 o 
  18   0   4      374.71      286.73     57.75 o 
  19   0   4       52.83       47.68     30.89 o 
  20   0   4      862.62      899.15    111.47 o 
 -21   1   4     1237.87     1166.80     85.65 o 
 -20   1   4     1288.74     1349.34     69.42 o 
 -19   1   4      706.96      741.64     54.29 o 
 -18   1   4      696.66      684.52     51.17 o 
 -17   1   4      247.27      318.00     33.87 o 
 -16   1   4      100.77      115.44     14.53 o 
 -15   1   4     1344.09     1230.23     39.46 o 
 -14   1   4     6712.15     6557.71    128.01 o 
 -13   1   4       16.04       17.09      7.68 o 
 -12   1   4     2452.06     2199.80     68.22 o 
 -11   1   4        3.67        1.56      3.61 o 
 -10   1   4     6341.05     6436.22     95.53 o 
  -9   1   4     1698.19     1513.56     32.78 o 
  -8   1   4     1609.83     2102.25     61.15 o 
  -7   1   4       85.21       94.84      7.57 o 
  -6   1   4     8670.65     9447.38    124.91 o 
  -5   1   4     1149.33     1217.80     26.62 o 
  -4   1   4      977.74     1017.54     20.52 o 
  -3   1   4     3612.02     3825.03     54.98 o 
  -2   1   4      182.52      167.60      7.87 o 
  -1   1   4      116.33      130.58      6.93 o 
   0   1   4     6277.25     6584.75     87.20 o 
   1   1   4     6449.84     6651.66     98.16 o 
   2   1   4      737.59      796.78     26.56 o 
   3   1   4     2382.29     2444.20     45.24 o 
   4   1   4       93.43      132.71      7.36 o 
   5   1   4     5831.67     5821.78     83.15 o 
   6   1   4     5349.46     5522.79     81.34 o 
   7   1   4     1538.78     1350.18     32.46 o 
   8   1   4     1137.19     1010.63     26.09 o 
   9   1   4     6874.62     6964.98    103.91 o 
  10   1   4     2519.06     2427.69     48.79 o 
  11   1   4      168.27      237.69     15.78 o 
  12   1   4     2452.38     2291.70     49.43 o 
  13   1   4       36.13       47.29      8.96 o 
  14   1   4      549.10      571.66     35.19 o 
  15   1   4      104.50       95.32     15.90 o 
  16   1   4      554.04      644.08     40.34 o 
  17   1   4      109.23      120.33     19.70 o 
  18   1   4     1271.53     1183.88     63.05 o 
  19   1   4      595.73      592.26     64.12 o 
  20   1   4       46.83       39.46     23.50 o 
 -21   2   4       46.79       69.02     16.83 o 
 -20   2   4      529.96      514.07     47.99 o 
 -19   2   4        5.08       18.85     26.58 o 
 -18   2   4      143.53      179.89     22.87 o 
 -17   2   4      584.74      587.91     39.20 o 
 -16   2   4     1075.37     1106.66     46.16 o 
 -15   2   4     1348.33     1353.46     49.74 o 
 -14   2   4     4226.31     4182.71     98.15 o 
 -13   2   4      457.48      465.74     24.38 o 
 -12   2   4     1233.78     1387.66     39.01 o 
 -11   2   4       62.16       51.10      8.86 o 
 -10   2   4       75.94      122.64      9.78 o 
  -9   2   4     4264.99     5011.57     77.14 o 
  -8   2   4     7443.79     7735.78    112.51 o 
  -7   2   4      240.06      213.33      9.66 o 
  -6   2   4        6.86       30.13      3.62 o 
  -5   2   4      440.24      466.80     16.76 o 
  -4   2   4     2233.23     2140.68     42.36 o 
  -3   2   4      971.43     1081.99     26.30 o 
  -2   2   4      594.28      557.24     13.96 o 
  -1   2   4     3638.34     3621.87     54.05 o 
   0   2   4     1503.23     1501.74     27.83 o 
   1   2   4      770.87      966.28     20.40 o 
   2   2   4     3555.75     3834.83     57.33 o 
   3   2   4      501.89      539.45     13.98 o 
   4   2   4     5704.35     5920.66     91.22 o 
   5   2   4        3.23        8.92      4.18 o 
   6   2   4     1526.19     1424.02     30.49 o 
   7   2   4      601.41      531.34     18.65 o 
   8   2   4      588.74      568.11     27.08 o 
   9   2   4      861.12      917.22     28.57 o 
  10   2   4      223.79      180.05     15.14 o 
  11   2   4      312.16      261.00     19.20 o 
  12   2   4      112.08      103.38     15.28 o 
  13   2   4       87.26       82.38     13.66 o 
  14   2   4        0.75        7.70      8.09 o 
  15   2   4     1557.57     1384.07     51.93 o 
  16   2   4     1235.13     1124.21     48.60 o 
  17   2   4      244.65      241.18     25.05 o 
  18   2   4       13.03       49.60     12.31 o 
  19   2   4        8.32       23.59     13.31 o 
  20   2   4      183.45      255.17     46.33 o 
 -20   3   4       12.82       30.26     15.34 o 
 -19   3   4        4.79        3.93     10.37 o 
 -18   3   4       33.27       64.71     13.40 o 
 -17   3   4      187.24      210.10     23.53 o 
 -16   3   4      460.97      500.93     37.29 o 
 -15   3   4       11.29       13.31     12.41 o 
 -14   3   4      147.99      159.64     19.57 o 
 -13   3   4      147.13      153.69     19.62 o 
 -12   3   4      234.26      220.78     24.72 o 
 -11   3   4      363.13      393.18     28.84 o 
 -10   3   4      150.71      190.91     19.37 o 
  -9   3   4        0.12       19.01      7.29 o 
  -8   3   4        9.79       51.69      5.81 o 
  -7   3   4        0.52       29.93      4.15 o 
  -6   3   4     2472.62     2736.69     54.63 o 
  -5   3   4     4337.23     4370.27     76.38 o 
  -4   3   4      239.81      361.71     17.02 o 
  -3   3   4      221.10      283.34     11.06 o 
  -2   3   4      310.88      361.31     15.47 o 
  -1   3   4      906.76      927.19     21.88 o 
   0   3   4     4534.05     4687.35     70.34 o 
   1   3   4       32.85       35.04      5.09 o 
   2   3   4       33.76       68.95      7.04 o 
   3   3   4      263.27      277.93     12.72 o 
   4   3   4     2459.72     2561.26     45.51 o 
   5   3   4      207.98      218.06     11.71 o 
   6   3   4        1.26        3.29      4.56 o 
   7   3   4      363.07      426.51     19.77 o 
   8   3   4      409.37      407.20     17.24 o 
   9   3   4     1908.21     1896.29     47.24 o 
  10   3   4      801.00      802.22     38.62 o 
  11   3   4      129.74      138.80     17.41 o 
  12   3   4      128.18      180.02     19.76 o 
  13   3   4       75.50      116.44     17.54 o 
  14   3   4       71.09       98.44     14.45 o 
  15   3   4      108.12      107.12     17.22 o 
  16   3   4       92.13       66.72     16.02 o 
  17   3   4      145.75      167.37     21.42 o 
  18   3   4      154.25      194.18     23.69 o 
  19   3   4        2.87        0.00     11.02 o 
 -19   4   4       72.02       87.57     16.78 o 
 -18   4   4       44.88       48.35     17.93 o 
 -17   4   4      107.85      159.51     20.74 o 
 -16   4   4        4.64       12.64      9.74 o 
 -15   4   4      223.09      271.38     27.65 o 
 -14   4   4        0.33       14.52      9.52 o 
 -13   4   4      553.94      624.01     39.85 o 
 -12   4   4      148.75      234.56     23.52 o 
 -11   4   4     1311.74     1335.16     74.44 o 
 -10   4   4      804.18      808.24     39.05 o 
  -9   4   4       53.66       60.05     10.96 o 
  -8   4   4      118.95      162.24     17.33 o 
  -7   4   4     1000.18     1035.26     37.82 o 
  -6   4   4       30.18       32.84      6.41 o 
  -5   4   4      629.70      704.28     24.88 o 
  -4   4   4      509.94      535.94     21.22 o 
  -3   4   4      200.01      222.02     11.43 o 
  -2   4   4      449.73      467.38     16.86 o 
  -1   4   4      415.44      439.28     21.89 o 
   0   4   4     5241.54     5453.78     83.35 o 
   1   4   4        2.44        9.03      3.71 o 
   2   4   4       84.68       68.44      7.57 o 
   3   4   4      674.01      682.01     26.43 o 
   4   4   4     7186.46     7243.76    106.83 o 
   5   4   4      801.62      860.24     28.33 o 
   6   4   4      184.41      245.67     14.77 o 
   7   4   4      134.93      154.64     13.80 o 
   8   4   4      244.44      218.58     21.37 o 
   9   4   4      255.63      264.54     32.76 o 
  10   4   4       31.61       19.83      8.69 o 
  11   4   4     1484.33     1534.95     68.82 o 
  12   4   4      221.71      278.39     27.21 o 
  13   4   4        2.14        8.74      8.88 o 
  14   4   4        0.02        0.00      8.03 o 
  15   4   4      687.23      783.24     44.56 o 
  16   4   4        0.04       17.24     11.73 o 
  17   4   4      218.39      246.13     25.70 o 
  18   4   4        2.88        0.00     14.69 o 
 -18   5   4      432.31      483.39     43.33 o 
 -17   5   4        2.06       22.92     12.17 o 
 -16   5   4     1560.55     1557.39     61.68 o 
 -15   5   4       58.91       88.70     16.87 o 
 -14   5   4     1108.23     1114.19     53.68 o 
 -13   5   4      185.81      139.77     19.46 o 
 -12   5   4     1226.34     1143.97     48.93 o 
 -11   5   4      223.23      245.42     25.05 o 
 -10   5   4     3047.70     2795.37     77.76 o 
  -9   5   4       57.27       67.98     13.26 o 
  -8   5   4      834.97      818.30     41.87 o 
  -7   5   4     1577.69     1590.59     51.92 o 
  -6   5   4      172.19      195.56     22.39 o 
  -5   5   4      140.76      140.91     13.60 o 
  -4   5   4      705.38      708.48     42.11 o 
  -3   5   4     2354.45     2136.66     50.81 o 
  -2   5   4      309.00      346.86     16.95 o 
  -1   5   4     3098.32     2944.35     55.16 o 
   0   5   4      163.97      216.83     15.12 o 
   1   5   4     3469.75     3215.43     59.31 o 
   2   5   4       13.69       24.22      6.06 o 
   3   5   4     1143.42     1255.22     32.56 o 
   4   5   4      702.01      648.64     23.41 o 
   5   5   4     1821.57     1744.98     40.32 o 
   6   5   4     2293.28     2143.50     62.41 o 
   7   5   4     3112.89     3076.62    132.11 o 
   8   5   4       69.80       77.41     13.70 o 
   9   5   4      168.45      213.85     23.14 o 
  10   5   4     1615.07     1585.31     56.15 o 
  11   5   4       55.91       61.77     12.69 o 
  12   5   4      398.24      504.30     37.67 o 
  13   5   4      379.34      373.22     32.26 o 
  14   5   4      712.86      676.48     45.33 o 
  15   5   4        5.49       26.80     13.91 o 
  16   5   4      329.49      301.03     35.75 o 
  17   5   4       26.88       64.15     18.47 o 
 -17   6   4      489.69      445.28     39.95 o 
 -16   6   4      170.94      196.70     24.24 o 
 -15   6   4      642.77      591.32     45.23 o 
 -14   6   4       12.13       38.88     12.70 o 
 -13   6   4      576.74      634.01     44.20 o 
 -12   6   4      159.90      192.80     22.53 o 
 -11   6   4      910.10      784.15     46.36 o 
 -10   6   4     1145.05     1076.54     46.33 o 
  -9   6   4      670.44      633.89     40.62 o 
  -8   6   4     1026.15     1000.07     44.68 o 
  -7   6   4      379.40      391.72     31.29 o 
  -6   6   4     1864.62     1650.48     55.36 o 
  -5   6   4     1257.21     1164.29     44.73 o 
  -4   6   4     4662.71     4310.86     99.56 o 
  -3   6   4     1263.88     1231.39     38.87 o 
  -2   6   4      394.90      408.45     25.12 o 
  -1   6   4      378.57      409.20     25.27 o 
   0   6   4     3743.69     3405.91     65.11 o 
   1   6   4      145.62      166.99     17.52 o 
   2   6   4     1990.32     2101.58     47.86 o 
   3   6   4      386.04      411.44     22.13 o 
   4   6   4     1746.33     1655.99     54.21 o 
   5   6   4       86.46      138.91     17.25 o 
   6   6   4      124.27      101.73     15.18 o 
   7   6   4     1835.03     1720.57     58.27 o 
   8   6   4     2112.80     2085.88     81.90 o 
   9   6   4     1463.76     1446.09     62.32 o 
  10   6   4      355.52      402.85     37.02 o 
  11   6   4     2138.53     2006.97     68.09 o 
  12   6   4        7.83       24.35     13.20 o 
  13   6   4     1062.21     1052.45     68.32 o 
  14   6   4       15.96       41.32     15.93 o 
  15   6   4      431.96      488.07     48.22 o 
 -15   7   4       92.33      127.88     20.81 o 
 -14   7   4      516.59      566.21     45.27 o 
 -13   7   4       31.02       31.58     12.92 o 
 -12   7   4      510.17      469.05     39.01 o 
 -11   7   4       50.01       48.44     15.53 o 
 -10   7   4      247.17      265.56     27.41 o 
  -9   7   4      517.85      484.91     37.32 o 
  -8   7   4      477.41      501.68     37.84 o 
  -7   7   4     1069.48     1049.01     47.14 o 
  -6   7   4     1098.01      954.39     47.39 o 
  -5   7   4      670.97      664.02     40.97 o 
  -4   7   4       79.19       72.65     12.97 o 
  -3   7   4     1266.00     1182.84     46.64 o 
  -2   7   4      644.14      578.88     46.13 o 
  -1   7   4     1031.65      969.77     36.99 o 
   0   7   4        3.75       14.10      7.59 o 
   1   7   4     1241.39     1231.40     48.74 o 
   2   7   4        2.35       23.65      9.23 o 
   3   7   4     1587.89     1725.74     60.87 o 
   4   7   4        3.40       29.36      9.88 o 
   5   7   4      779.43      879.46     42.99 o 
   6   7   4      977.26      920.50     46.36 o 
   7   7   4     1197.17     1228.85     51.14 o 
   8   7   4      260.70      319.99     28.88 o 
   9   7   4      231.29      345.07     37.63 o 
  10   7   4      777.78      748.74     56.99 o 
  11   7   4      157.81      197.38     27.40 o 
  12   7   4      507.29      583.93     51.87 o 
  13   7   4       18.31       13.24     16.28 o 
 -12   8   4       70.77       77.50     15.76 o 
 -11   8   4      704.03      694.32     51.76 o 
 -10   8   4        0.74       19.49     12.33 o 
  -9   8   4      557.46      536.19     41.50 o 
  -8   8   4       74.34       92.06     17.41 o 
  -7   8   4      679.21      665.41     45.12 o 
  -6   8   4       80.76       94.84     15.95 o 
  -5   8   4      168.28      164.99     20.61 o 
  -4   8   4       79.90       84.08     15.76 o 
  -3   8   4        1.16       14.93      9.94 o 
  -2   8   4      158.77      201.17     23.10 o 
  -1   8   4       40.46       64.75     13.56 o 
   0   8   4       57.87       60.25     11.79 o 
   1   8   4      333.98      307.45     32.30 o 
   2   8   4       33.26       29.84     12.42 o 
   3   8   4      441.87      415.14     54.25 o 
   4   8   4     2028.27     1861.89    121.82 o 
   5   8   4      685.37      641.93     51.00 o 
   6   8   4      632.95      649.77     67.82 o 
   7   8   4      325.04      321.88     34.78 o 
   8   8   4      431.02      496.72     45.41 o 
   9   8   4       40.96       55.55     19.58 o 
  10   8   4        6.78       20.64     14.21 o 
  11   8   4       26.53       32.20     21.06 o 
  -8   9   4      227.97      246.39     29.56 o 
  -7   9   4        0.53       12.16     12.52 o 
  -6   9   4      106.32      158.68     22.30 o 
  -5   9   4        2.61       13.75     12.61 o 
  -4   9   4       87.73      112.41     18.70 o 
  -3   9   4        5.53       26.80     13.33 o 
  -2   9   4       38.78       58.03     15.35 o 
  -1   9   4       32.52       18.80     19.75 o 
   0   9   4       99.61      120.92     40.96 o 
   1   9   4        1.13        0.00     14.53 o 
   2   9   4       18.30       34.14     14.48 o 
   3   9   4      341.65      320.15     44.99 o 
   4   9   4       26.14        6.58     24.17 o 
   5   9   4       23.49       65.14     22.79 o 
   6   9   4       48.48       56.25     25.85 o 
 -21   1   5      145.09      213.24     37.75 o 
 -20   1   5        9.16       20.14     12.67 o 
 -19   1   5      314.05      321.23     35.90 o 
 -18   1   5      123.77      116.19     23.11 o 
 -17   1   5     1422.63     1487.24    107.51 o 
 -16   1   5       71.97       76.81     13.90 o 
 -15   1   5      124.32      138.24     15.45 o 
 -14   1   5      209.02      251.61     22.00 o 
 -13   1   5      241.11      266.53     19.92 o 
 -12   1   5      584.66      686.53     24.71 o 
 -11   1   5      246.38      253.42     15.20 o 
 -10   1   5     4557.79     4771.13     76.00 o 
  -9   1   5      904.41      989.47     25.06 o 
  -8   1   5       27.41       76.44      7.29 o 
  -7   1   5        2.05       10.14      3.00 o 
  -6   1   5     1891.64     1849.47     37.66 o 
  -5   1   5     2359.72     2436.05     41.01 o 
  -4   1   5     1522.59     1563.63     42.27 o 
  -3   1   5     2075.04     2056.58     35.15 o 
  -2   1   5     3202.14     3481.53     52.36 o 
  -1   1   5      103.56       97.68      6.72 o 
   0   1   5    18863.63    20525.91    252.35 o 
   1   1   5    20281.62    22611.96    277.75 o 
   2   1   5     1656.40     1883.84     38.13 o 
   3   1   5       22.42       22.19      3.78 o 
   4   1   5       75.13       63.86      8.22 o 
   5   1   5       23.52       27.79      5.11 o 
   6   1   5      282.76      298.28     13.66 o 
   7   1   5     1700.48     1732.15     36.23 o 
   8   1   5      545.93      492.40     19.11 o 
   9   1   5     1870.48     1791.82     42.72 o 
  10   1   5        0.87       12.73      5.05 o 
  11   1   5     1929.30     1825.53     42.44 o 
  12   1   5      352.19      376.38     24.10 o 
  13   1   5       19.90       28.97      8.83 o 
  14   1   5        2.61       15.41     11.73 o 
  15   1   5        1.26        7.53      8.65 o 
  16   1   5      138.28      110.90     16.19 o 
  17   1   5        3.93        8.10     13.86 o 
  18   1   5       46.09       51.79     21.15 o 
  19   1   5        5.23       21.33     15.81 o 
 -21   2   5       16.43       50.71     17.16 o 
 -20   2   5      531.28      520.85     48.38 o 
 -19   2   5        0.42        7.69     11.80 o 
 -18   2   5     1664.75     1716.29     61.27 o 
 -17   2   5     1227.09     1078.05     55.83 o 
 -16   2   5      516.22      602.60     38.66 o 
 -15   2   5      589.31      600.59     37.98 o 
 -14   2   5     4872.73     4554.33    105.13 o 
 -13   2   5       40.16       35.30      9.18 o 
 -12   2   5      581.52      499.83     39.32 o 
 -11   2   5     1571.32     1253.01     35.42 o 
 -10   2   5     1619.94     1642.44     35.03 o 
  -9   2   5     5718.34     5658.09     85.48 o 
  -8   2   5      136.59      109.15     10.17 o 
  -7   2   5    11466.19    11817.71    155.68 o 
  -6   2   5      253.67      277.90     24.03 o 
  -5   2   5     4618.33     4181.96     81.14 o 
  -4   2   5     2622.81     2688.56     51.46 o 
  -3   2   5     2936.97     2953.74     47.16 o 
  -2   2   5       83.97       75.44      5.98 o 
  -1   2   5    10310.77    10505.89    149.59 o 
   0   2   5       11.91       45.15     22.27 o 
   1   2   5     2318.26     2152.31     36.72 o 
   2   2   5     9924.57    10186.65    149.73 o 
   3   2   5       30.25       59.54      8.64 o 
   4   2   5     9651.43    10143.70    151.81 o 
   5   2   5       20.48       36.70      4.50 o 
   6   2   5     1824.07     1756.51     35.02 o 
   7   2   5      353.29      344.45     15.48 o 
   8   2   5     4257.99     4274.39     71.03 o 
   9   2   5      334.79      337.71     20.87 o 
  10   2   5     1251.55     1183.86     44.59 o 
  11   2   5       49.47       32.89      9.12 o 
  12   2   5      276.60      291.06     25.23 o 
  13   2   5      314.70      343.68     28.85 o 
  14   2   5      927.32      842.77     48.07 o 
  15   2   5      598.24      620.69     40.40 o 
  16   2   5       69.13       68.46     14.11 o 
  17   2   5      151.97      185.43     20.89 o 
  18   2   5      779.53      689.18     52.60 o 
  19   2   5      673.15      621.94     64.20 o 
 -20   3   5        3.40        0.87     15.08 o 
 -19   3   5     1012.06     1072.02     54.18 o 
 -18   3   5      120.62      109.72     17.60 o 
 -17   3   5     1808.16     1683.96     61.05 o 
 -16   3   5       79.69       86.19     15.44 o 
 -15   3   5       27.72       21.90      9.99 o 
 -14   3   5     1384.68     1201.71     47.32 o 
 -13   3   5      764.13      792.50     42.13 o 
 -12   3   5      775.55      774.03     40.12 o 
 -11   3   5      467.48      396.69     28.99 o 
 -10   3   5     2027.73     1751.38     61.09 o 
  -9   3   5     2062.42     2147.98     59.30 o 
  -8   3   5     5665.70     5476.01     94.61 o 
  -7   3   5        8.11       17.74      4.91 o 
  -6   3   5     8060.82     7404.53    119.21 o 
  -5   3   5      189.52      220.71     15.24 o 
  -4   3   5     7701.96     7694.45    149.17 o 
  -3   3   5      171.49      134.99      7.52 o 
  -2   3   5     3398.74     3061.88     61.23 o 
  -1   3   5     5187.41     5145.84     83.08 o 
   0   3   5    11035.25    11535.35    152.98 o 
   1   3   5     1853.25     1920.60     36.83 o 
   2   3   5     1776.80     1806.05     36.14 o 
   3   3   5     4533.16     4429.87     69.15 o 
   4   3   5     3403.44     3135.39     55.51 o 
   5   3   5     2460.77     2347.29     43.71 o 
   6   3   5      129.54      134.44     13.65 o 
   7   3   5      109.19      130.63     12.97 o 
   8   3   5        8.79       15.16      5.61 o 
   9   3   5     2677.53     2676.62     71.11 o 
  10   3   5      618.01      549.80     34.32 o 
  11   3   5      766.07      791.03     41.84 o 
  12   3   5      276.32      266.96     25.20 o 
  13   3   5      136.55      173.83     20.81 o 
  14   3   5     1145.37     1127.09     49.71 o 
  15   3   5     1138.53     1234.56     50.10 o 
  16   3   5     1647.62     1691.66     71.08 o 
  17   3   5       10.87       36.64     16.86 o 
  18   3   5      191.63      243.29     26.22 o 
 -19   4   5      153.65      104.95     17.75 o 
 -18   4   5      920.31      968.28     63.78 o 
 -17   4   5      130.00      123.21     22.87 o 
 -16   4   5      508.64      441.81     35.93 o 
 -15   4   5      342.92      366.59     32.08 o 
 -14   4   5     2559.82     2540.33     76.26 o 
 -13   4   5      296.37      358.12     30.55 o 
 -12   4   5      237.59      254.93     25.21 o 
 -11   4   5     2276.24     2302.51     67.83 o 
 -10   4   5     2679.27     2587.41     84.83 o 
  -9   4   5     1064.17     1065.72     45.07 o 
  -8   4   5     1254.21     1248.94     43.79 o 
  -7   4   5      754.55      667.49     31.22 o 
  -6   4   5      897.22     1002.03     31.02 o 
  -5   4   5     4836.44     4503.91     82.69 o 
  -4   4   5      295.11      347.39     20.23 o 
  -3   4   5     1730.53     1740.26     35.61 o 
  -2   4   5     5920.00     6092.36     91.32 o 
  -1   4   5      459.38      398.87     16.43 o 
   0   4   5       76.38       46.28      6.39 o 
   1   4   5      501.30      475.66     17.98 o 
   2   4   5     2714.22     2573.35     48.55 o 
   3   4   5      141.13      140.69     10.85 o 
   4   4   5    12827.29    13041.24    176.80 o 
   5   4   5      789.96      775.32     28.46 o 
   6   4   5     6572.11     6530.00    344.37 o 
   7   4   5       70.47      101.94     12.34 o 
   8   4   5      664.73      689.21     46.91 o 
   9   4   5       12.53       24.69      9.55 o 
  10   4   5      931.27     1041.87     44.21 o 
  11   4   5      136.35      146.48     19.02 o 
  12   4   5     1015.73     1034.56     49.39 o 
  13   4   5       99.81      103.07     33.44 o 
  14   4   5      377.25      480.15     36.84 o 
  15   4   5      173.12      198.46     21.71 o 
  16   4   5       91.49      157.27     23.26 o 
  17   4   5      645.59      677.98     46.49 o 
  18   4   5       38.65       49.78     14.21 o 
 -18   5   5        0.29       26.25     13.68 o 
 -17   5   5      139.28      141.41     19.77 o 
 -16   5   5       35.51       42.96     12.97 o 
 -15   5   5      695.26      667.12     46.52 o 
 -14   5   5       85.74       87.93     15.69 o 
 -13   5   5     1549.32     1505.76     57.35 o 
 -12   5   5      591.25      599.54     40.01 o 
 -11   5   5       38.40       49.07     12.89 o 
 -10   5   5       83.52       81.50     14.79 o 
  -9   5   5     1833.95     1684.52     56.63 o 
  -8   5   5     1095.17     1096.32     65.81 o 
  -7   5   5        6.25        6.67      7.20 o 
  -6   5   5      385.90      406.62     29.25 o 
  -5   5   5       30.57       39.69      7.61 o 
  -4   5   5     2665.84     2581.98     58.72 o 
  -3   5   5      136.90      198.77     16.59 o 
  -2   5   5     1828.37     1860.45     69.33 o 
  -1   5   5     1884.41     1754.87     39.52 o 
   0   5   5       47.42       50.33      7.04 o 
   1   5   5      956.03      907.25     33.24 o 
   2   5   5      627.59      608.34     27.78 o 
   3   5   5     1092.85     1061.88     29.78 o 
   4   5   5      192.67      218.07     18.03 o 
   5   5   5      968.29      913.24     31.97 o 
   6   5   5       43.55       70.84     12.31 o 
   7   5   5     1901.96     1844.70     59.24 o 
   8   5   5      153.73      188.39     21.22 o 
   9   5   5      879.11      866.52     43.80 o 
  10   5   5       12.81       11.62      8.50 o 
  11   5   5       73.92       88.09     14.07 o 
  12   5   5      104.32      118.88     17.53 o 
  13   5   5      149.72      186.63     21.88 o 
  14   5   5       67.58       84.22     17.57 o 
  15   5   5      378.86      464.59     37.40 o 
  16   5   5        3.36        1.22     14.37 o 
 -17   6   5       23.19       32.75     12.90 o 
 -16   6   5        1.28       22.14     14.10 o 
 -15   6   5        0.25       31.01     13.16 o 
 -14   6   5      108.76      102.62     16.90 o 
 -13   6   5       66.09      102.13     17.69 o 
 -12   6   5       86.87       72.83     15.01 o 
 -11   6   5      250.76      305.22     29.23 o 
 -10   6   5       33.53       57.61     13.66 o 
  -9   6   5      111.83      113.98     18.09 o 
  -8   6   5      323.92      322.60     28.93 o 
  -7   6   5       23.13       43.05     12.39 o 
  -6   6   5       26.69       29.71     10.63 o 
  -5   6   5      325.83      372.09     29.75 o 
  -4   6   5      120.11      166.01     19.57 o 
  -3   6   5      776.53      749.74     31.81 o 
  -2   6   5      799.63      695.95     30.50 o 
  -1   6   5      369.05      379.43     24.82 o 
   0   6   5      191.47      195.46     17.68 o 
   1   6   5      532.89      572.31     31.31 o 
   2   6   5       48.83       64.93     10.38 o 
   3   6   5      491.07      488.57     27.78 o 
   4   6   5      551.18      569.68     36.03 o 
   5   6   5      220.83      235.73     23.12 o 
   6   6   5      135.45      123.23     16.56 o 
   7   6   5      145.10      185.23     24.07 o 
   8   6   5      197.19      201.26     22.13 o 
   9   6   5       31.14       74.65     14.11 o 
  10   6   5        7.86       23.26      9.26 o 
  11   6   5       69.36       80.23     12.84 o 
  12   6   5       32.06       56.03     11.32 o 
  13   6   5       96.85      123.52     23.40 o 
  14   6   5       11.10       45.68     28.18 o 
  15   6   5        6.77       26.66     17.76 o 
 -15   7   5       17.05       59.96     14.85 o 
 -14   7   5        0.79        4.18     11.96 o 
 -13   7   5       38.53       47.01     14.31 o 
 -12   7   5      110.39       91.12     16.56 o 
 -11   7   5      170.72      205.04     24.60 o 
 -10   7   5      218.33      219.78     24.84 o 
  -9   7   5      330.11      353.74     30.95 o 
  -8   7   5        2.78        8.54      9.54 o 
  -7   7   5        0.19        7.84      9.09 o 
  -6   7   5      256.14      229.76     24.80 o 
  -5   7   5       36.04       61.32     13.78 o 
  -4   7   5      421.58      432.40     33.82 o 
  -3   7   5       34.69       40.17     11.88 o 
  -2   7   5      142.38      130.29     15.18 o 
  -1   7   5      309.82      343.87     25.34 o 
   0   7   5       34.00       23.87      9.97 o 
   1   7   5      451.25      471.29     33.69 o 
   2   7   5       31.47       45.66     14.80 o 
   3   7   5       15.96       19.22     10.69 o 
   4   7   5      699.29      679.47     50.36 o 
   5   7   5        7.13       16.91      9.44 o 
   6   7   5     1696.80     1645.88     59.11 o 
   7   7   5       81.60      141.74     17.81 o 
   8   7   5      197.53      245.77     25.82 o 
   9   7   5      789.85      851.01     61.26 o 
  10   7   5        2.09       25.12     12.19 o 
  11   7   5      135.94      208.53     27.52 o 
  12   7   5      110.03      129.80     24.12 o 
  13   7   5        4.43       59.46     17.78 o 
 -12   8   5        0.88       28.05     13.79 o 
 -11   8   5       64.78       62.61     15.17 o 
 -10   8   5       34.14       56.29     22.00 o 
  -9   8   5      748.64      706.77     48.66 o 
  -8   8   5      115.71      115.24     21.52 o 
  -7   8   5      371.01      345.64     32.10 o 
  -6   8   5        0.07       27.40     10.58 o 
  -5   8   5      798.50      695.42     44.52 o 
  -4   8   5       87.00       87.03     15.05 o 
  -3   8   5      543.80      508.56     37.50 o 
  -2   8   5       60.14       69.96     24.19 o 
  -1   8   5      845.22      861.31     55.72 o 
   0   8   5      254.84      250.68     25.22 o 
   1   8   5       83.34       91.91     16.57 o 
   2   8   5      110.28       79.91     17.22 o 
   3   8   5       10.23       13.21     11.54 o 
   4   8   5      305.45      308.15     33.24 o 
   5   8   5       87.96      145.73     37.36 o 
   6   8   5      968.09     1018.98    158.35 o 
   7   8   5       19.00       86.95     21.58 o 
   8   8   5      108.95      169.68     30.67 o 
   9   8   5       47.60      112.01     30.89 o 
  10   8   5      361.55      458.56     44.87 o 
  -7   9   5        0.01       25.83     14.34 o 
  -6   9   5      582.03      577.98     43.39 o 
  -5   9   5       26.44       38.58     15.14 o 
  -4   9   5      807.41      776.32     58.02 o 
  -3   9   5      477.77      478.34     49.49 o 
  -2   9   5      215.18      222.55     27.68 o 
  -1   9   5      277.62      224.60     37.25 o 
   0   9   5     1017.82     1171.62    173.59 o 
   1   9   5      275.24      331.11     46.67 o 
   2   9   5      124.28      199.84     31.59 o 
   3   9   5      654.61      576.27     61.77 o 
   4   9   5      234.25      272.45     41.94 o 
   5   9   5      446.30      371.03     93.34 o 
 -21   0   6      579.99      613.76    100.73 o 
 -19   0   6      958.15      946.83    112.14 o 
 -18   0   6     1593.66     1316.83    112.81 o 
 -17   0   6     2062.28     2166.52    151.43 o 
 -16   0   6     1427.90     1500.98     74.04 o 
 -15   0   6      785.15      777.75     66.82 o 
 -14   0   6     4921.50     5025.13    121.90 o 
 -13   0   6       35.13       65.97     12.02 o 
 -12   0   6     3050.23     2966.50     80.52 o 
 -11   0   6      104.79      150.69     18.10 o 
 -10   0   6     5249.40     5439.23    120.11 o 
  -9   0   6        8.02       18.05      6.16 o 
  -8   0   6      825.81      666.91     29.46 o 
  -7   0   6     1280.89     1281.06     40.34 o 
  -6   0   6      600.33      442.09     38.72 o 
  -5   0   6    15070.37    16069.21    288.95 o 
  -4   0   6     1346.68     1364.19     39.79 o 
  -3   0   6    38504.63    38479.53    656.68 o 
  -2   0   6        2.15       50.90      7.47 o 
  -1   0   6     1635.58     1459.53     39.95 o 
   0   0   6      529.29      470.16     19.47 o 
   1   0   6    20582.89    20861.98    479.06 o 
   2   0   6      888.78      854.21     28.12 o 
   3   0   6     1818.32     1788.92     47.34 o 
   4   0   6       30.46       63.73      8.76 o 
   5   0   6     4465.17     4577.71     99.95 o 
   6   0   6     2937.04     2786.05     70.15 o 
   7   0   6     4463.51     4494.06    113.89 o 
   8   0   6      874.66      746.99     36.31 o 
   9   0   6     1978.99     1836.42    105.61 o 
  10   0   6     2373.02     2119.46     65.15 o 
  11   0   6     3749.03     3514.15     93.84 o 
  12   0   6     2558.48     2371.61     94.34 o 
  13   0   6       25.12       26.17     15.86 o 
  14   0   6     1582.89     1581.80     76.50 o 
  15   0   6        7.42       10.07     20.15 o 
  16   0   6      546.85      524.45     80.58 o 
  17   0   6        1.70        0.00     19.47 o 
  18   0   6       90.96       55.74     30.89 o 
  19   0   6      563.45      512.36     84.61 o 
 -21   1   6       31.37       23.27     22.94 o 
 -20   1   6      733.29      810.17     76.92 o 
 -19   1   6      642.11      573.61     48.28 o 
 -18   1   6      136.68      126.31     22.64 o 
 -17   1   6     1808.25     1628.19     81.78 o 
 -16   1   6      111.27      160.72     21.64 o 
 -15   1   6     1712.19     1636.08     54.28 o 
 -14   1   6      761.15      680.33     36.75 o 
 -13   1   6     2974.11     2729.19     61.40 o 
 -12   1   6      212.66      274.52     16.86 o 
 -11   1   6     3575.38     3379.01     71.57 o 
 -10   1   6        2.34       12.64      6.54 o 
  -9   1   6     3583.37     3305.66     57.16 o 
  -8   1   6     9074.13    10056.51    137.64 o 
  -7   1   6    10075.04    10981.55    147.15 o 
  -6   1   6       66.41       34.40      5.68 o 
  -5   1   6      378.93      365.34     13.36 o 
  -4   1   6    14533.60    14936.79    190.47 o 
  -3   1   6     1130.66     1092.56     23.84 o 
  -2   1   6     1668.36     1407.37     28.02 o 
  -1   1   6      907.31      950.95     21.34 o 
   0   1   6      266.49      212.75      9.89 o 
   1   1   6     1104.54     1079.68     27.58 o 
   2   1   6    14974.69    15973.10    223.94 o 
   3   1   6        3.39       13.39      3.97 o 
   4   1   6     1574.56     1587.10     42.88 o 
   5   1   6     1500.30     1268.18     27.51 o 
   6   1   6     3087.48     3146.80     58.12 o 
   7   1   6      959.48      766.01     22.11 o 
   8   1   6      293.33      259.59     14.99 o 
   9   1   6     1089.45     1075.04     29.16 o 
  10   1   6     1011.36      872.32     31.31 o 
  11   1   6     3075.74     2954.62     66.69 o 
  12   1   6      848.14      866.75     33.65 o 
  13   1   6     1927.46     1978.54     70.51 o 
  14   1   6      253.05      270.94     28.84 o 
  15   1   6     2416.90     2238.96    111.47 o 
  16   1   6        2.38        0.00     14.43 o 
  17   1   6      650.16      593.19     59.95 o 
  18   1   6       13.71       23.61     17.26 o 
  19   1   6      105.13       96.48     23.69 o 
 -21   2   6       72.67       71.37     19.50 o 
 -20   2   6       45.75       37.06     19.81 o 
 -19   2   6       93.13      120.18     21.51 o 
 -18   2   6      496.79      577.53     40.18 o 
 -17   2   6      543.68      481.61     36.30 o 
 -16   2   6      818.48      806.56     45.09 o 
 -15   2   6      357.71      351.74     30.11 o 
 -14   2   6     3154.25     3155.90     82.72 o 
 -13   2   6      154.83      202.37     21.14 o 
 -12   2   6      977.36      856.63     36.37 o 
 -11   2   6     1063.80     1011.34     38.52 o 
 -10   2   6     2448.30     2369.22     70.90 o 
  -9   2   6        6.45       16.37      5.77 o 
  -8   2   6     2075.11     2061.53     39.26 o 
  -7   2   6     2042.11     2197.96     47.45 o 
  -6   2   6      309.90      276.64     16.75 o 
  -5   2   6      101.03       79.94      8.98 o 
  -4   2   6      145.08      166.33      8.39 o 
  -3   2   6     2685.76     2611.03     55.81 o 
  -2   2   6        1.43       10.80      3.03 o 
  -1   2   6     5092.48     5123.86     75.14 o 
   0   2   6       44.43       50.06      5.15 o 
   1   2   6     9055.50     9254.45    124.21 o 
   2   2   6     2902.14     3221.90     60.74 o 
   3   2   6      217.83      193.85     13.99 o 
   4   2   6      380.44      385.96     20.10 o 
   5   2   6     2596.19     2622.74     56.12 o 
   6   2   6        4.92       16.02      5.22 o 
   7   2   6      202.33      167.30     15.91 o 
   8   2   6        3.79        7.99      5.88 o 
   9   2   6      102.91       94.93     11.58 o 
  10   2   6      502.75      555.31     36.79 o 
  11   2   6      200.31      153.91     18.12 o 
  12   2   6      392.76      419.93     31.01 o 
  13   2   6       19.72       37.09     10.19 o 
  14   2   6      771.77      806.57     42.87 o 
  15   2   6       34.17       53.35     11.01 o 
  16   2   6     1446.63     1413.26     55.20 o 
  17   2   6       27.85       31.00     13.52 o 
  18   2   6       19.61       35.18     16.54 o 
  19   2   6        0.80        0.00     19.14 o 
 -20   3   6       80.39       43.79     17.82 o 
 -19   3   6      161.92      158.93     21.45 o 
 -18   3   6       41.33       72.10     14.31 o 
 -17   3   6       43.32       74.13     18.42 o 
 -16   3   6      616.55      585.07     40.46 o 
 -15   3   6       63.99       67.69     17.83 o 
 -14   3   6        5.27       23.56      9.35 o 
 -13   3   6      176.12      237.50     23.81 o 
 -12   3   6        0.06       10.28      8.23 o 
 -11   3   6      997.74      957.11     39.28 o 
 -10   3   6      603.34      564.78     33.27 o 
  -9   3   6        8.06       11.61      7.06 o 
  -8   3   6        0.20        6.51      5.02 o 
  -7   3   6       86.41      115.39     12.00 o 
  -6   3   6      140.06      199.58     40.87 o 
  -5   3   6       19.67       18.61      6.04 o 
  -4   3   6      250.13      254.88     16.44 o 
  -3   3   6       65.23       57.17      7.81 o 
  -2   3   6     1103.44      959.10     23.58 o 
  -1   3   6      826.43      886.98     22.60 o 
   0   3   6     1048.64      875.60     22.42 o 
   1   3   6        5.72        8.74      4.50 o 
   2   3   6       22.99       38.41      4.71 o 
   3   3   6       15.79       31.35      7.66 o 
   4   3   6      254.87      281.40     18.58 o 
   5   3   6     2109.29     2041.80     48.45 o 
   6   3   6      842.45      854.24     36.07 o 
   7   3   6        1.93        9.26      5.83 o 
   8   3   6      232.62      229.67     18.07 o 
   9   3   6      202.73      192.93     20.44 o 
  10   3   6       40.47       78.70     13.57 o 
  11   3   6      535.21      560.70     36.50 o 
  12   3   6       32.66       23.69      8.87 o 
  13   3   6      303.42      284.49     26.79 o 
  14   3   6       55.91       72.09     12.20 o 
  15   3   6       22.16       30.97     11.27 o 
  16   3   6       31.01       57.94     12.38 o 
  17   3   6      181.87      251.46     25.82 o 
  18   3   6       67.97       84.77     18.51 o 
 -19   4   6      155.02      186.33     35.96 o 
 -18   4   6      186.42      191.78     24.48 o 
 -17   4   6        3.62       10.26     10.26 o 
 -16   4   6      710.68      700.57     46.05 o 
 -15   4   6       61.07       59.52     14.17 o 
 -14   4   6      254.07      248.14     28.98 o 
 -13   4   6      728.43      720.21     42.92 o 
 -12   4   6     1372.45     1270.03     49.35 o 
 -11   4   6     1375.31     1377.93     79.28 o 
 -10   4   6       31.73       47.16     11.48 o 
  -9   4   6      299.60      276.97     25.14 o 
  -8   4   6       71.65       98.53     14.80 o 
  -7   4   6      140.59      128.86     13.38 o 
  -6   4   6       27.75       38.41      7.85 o 
  -5   4   6      557.93      582.54     25.10 o 
  -4   4   6     1204.89     1054.95     32.47 o 
  -3   4   6     1743.54     1787.66     44.30 o 
  -2   4   6     3535.47     3579.20     61.28 o 
  -1   4   6     1746.59     1769.70     37.60 o 
   0   4   6      845.94      930.39     38.69 o 
   1   4   6     1005.18      954.66     25.83 o 
   2   4   6      455.88      427.83     17.60 o 
   3   4   6     4551.70     4612.77     86.06 o 
   4   4   6        1.72        9.72      6.17 o 
   5   4   6      108.80      128.34     13.91 o 
   6   4   6      382.89      470.13     24.67 o 
   7   4   6      468.75      529.17     31.16 o 
   8   4   6      222.79      261.05     25.35 o 
   9   4   6       12.37       34.69     11.05 o 
  10   4   6      781.64      769.48     43.37 o 
  11   4   6        8.24       14.33      8.49 o 
  12   4   6        2.08       35.86     11.63 o 
  13   4   6      112.77      163.05     20.32 o 
  14   4   6      490.68      629.84     44.28 o 
  15   4   6      169.44      213.62     24.13 o 
  16   4   6      294.98      319.92     31.15 o 
  17   4   6        7.65       30.27     12.09 o 
 -18   5   6       49.89       94.08     16.34 o 
 -17   5   6     1034.43      960.37     60.77 o 
 -16   5   6       10.94       20.83     11.27 o 
 -15   5   6      866.22      875.20     87.23 o 
 -14   5   6       42.73       54.92     15.84 o 
 -13   5   6      506.03      576.48     40.51 o 
 -12   5   6      146.32      151.54     19.61 o 
 -11   5   6     1003.89      924.29     46.28 o 
 -10   5   6      156.00      183.10     21.98 o 
  -9   5   6     5128.09     4808.99    113.60 o 
  -8   5   6     2466.54     2261.97     67.06 o 
  -7   5   6      273.81      238.99     23.35 o 
  -6   5   6      595.14      599.24     35.03 o 
  -5   5   6       34.34       39.95      8.72 o 
  -4   5   6      991.55      940.62     32.58 o 
  -3   5   6      773.50      810.44     48.48 o 
  -2   5   6     1641.00     1612.47     43.92 o 
  -1   5   6        1.62        7.50      5.58 o 
   0   5   6      914.07      903.44     27.28 o 
   1   5   6      139.10      138.96     12.86 o 
   2   5   6     2795.20     2718.71     61.43 o 
   3   5   6      245.07      336.75     22.60 o 
   4   5   6     1916.47     1821.03     57.40 o 
   5   5   6      379.43      414.21     25.63 o 
   6   5   6     3103.90     3340.28     85.98 o 
   7   5   6      221.91      254.04     23.88 o 
   8   5   6      271.25      316.32     28.40 o 
   9   5   6     1688.74     1685.09     58.98 o 
  10   5   6       89.95      101.64     31.40 o 
  11   5   6       82.18      121.00     17.76 o 
  12   5   6      429.95      447.18     35.92 o 
  13   5   6     1621.87     1600.28     70.85 o 
  14   5   6       11.85       11.59      9.53 o 
  15   5   6      361.70      380.25     35.86 o 
  16   5   6       35.73       94.98     16.79 o 
 -16   6   6      404.64      444.27     38.87 o 
 -15   6   6      204.37      245.22     28.75 o 
 -14   6   6      750.33      812.96     51.49 o 
 -13   6   6        2.88        4.95     11.18 o 
 -12   6   6     3478.63     3100.42    110.38 o 
 -11   6   6      807.23      730.15     46.08 o 
 -10   6   6       86.43      128.86     18.66 o 
  -9   6   6      469.13      422.65     38.50 o 
  -8   6   6     2354.98     2206.49     77.73 o 
  -7   6   6     1225.07     1176.65     47.45 o 
  -6   6   6     1100.62     1091.81     55.36 o 
  -5   6   6     2149.27     2027.53     62.95 o 
  -4   6   6      185.42      182.01     20.14 o 
  -3   6   6      993.23      943.91     34.92 o 
  -2   6   6     1931.56     1777.48     49.29 o 
  -1   6   6     3193.43     3115.50     70.55 o 
   0   6   6       60.58       80.86     12.95 o 
   1   6   6     1676.56     1545.01    112.92 o 
   2   6   6      230.99      235.68     23.04 o 
   3   6   6     1169.60     1224.78     40.10 o 
   4   6   6      619.39      694.31     39.75 o 
   5   6   6        9.96       25.08      9.38 o 
   6   6   6     1834.58     1689.23     58.45 o 
   7   6   6     1999.23     2028.30     66.41 o 
   8   6   6      213.37      206.11     22.58 o 
   9   6   6     1243.20     1302.57     52.74 o 
  10   6   6     1435.01     1435.49     73.86 o 
  11   6   6      174.38      255.33     26.62 o 
  12   6   6      687.41      600.86     43.80 o 
  13   6   6       66.30      100.88     23.07 o 
  14   6   6      328.63      347.87     56.02 o 
 -14   7   6       40.71       50.65     14.45 o 
 -13   7   6     1008.60      937.81     55.80 o 
 -12   7   6       74.16       89.40     17.19 o 
 -11   7   6      948.97     1031.55     57.23 o 
 -10   7   6      771.51      676.89     46.01 o 
  -9   7   6     1012.93     1126.12     54.96 o 
  -8   7   6      850.86      796.75     47.58 o 
  -7   7   6     1096.44     1145.42     49.85 o 
  -6   7   6      463.70      481.44     36.43 o 
  -5   7   6      549.26      554.79     38.46 o 
  -4   7   6      590.09      548.50     37.45 o 
  -3   7   6     1873.30     1769.82     59.77 o 
  -2   7   6     1417.09     1384.55     51.04 o 
  -1   7   6        5.40       16.66      8.81 o 
   0   7   6      828.59      814.27     46.81 o 
   1   7   6      107.58      103.93     15.12 o 
   2   7   6      255.53      334.00     34.80 o 
   3   7   6       29.56       76.79     19.84 o 
   4   7   6      133.71      161.72     22.32 o 
   5   7   6      179.54      186.26     25.82 o 
   6   7   6     2284.92     2267.38     72.59 o 
   7   7   6      600.34      637.94     43.22 o 
   8   7   6      234.33      304.51     30.24 o 
   9   7   6     1024.10      919.95     57.13 o 
  10   7   6      779.15      843.27     52.75 o 
  11   7   6      271.03      335.37     37.19 o 
  12   7   6       61.43      114.90     22.41 o 
 -11   8   6       10.33       43.42     12.85 o 
 -10   8   6      215.93      199.90     25.16 o 
  -9   8   6       93.75      117.99     22.87 o 
  -8   8   6      238.83      269.02     27.88 o 
  -7   8   6      259.95      263.66     27.93 o 
  -6   8   6      387.00      494.78     38.48 o 
  -5   8   6      284.67      349.00     36.88 o 
  -4   8   6      127.49      177.91     26.68 o 
  -3   8   6      897.54      896.12     59.25 o 
  -2   8   6       95.48      111.90     19.65 o 
  -1   8   6       19.94       67.35     19.83 o 
   0   8   6      161.08      212.79     22.48 o 
   1   8   6      357.47      425.28     39.46 o 
   2   8   6       37.10       55.71     14.93 o 
   3   8   6     1627.80     1622.23    115.83 o 
   4   8   6      490.57      494.85     44.56 o 
   5   8   6      244.58      285.59     43.40 o 
   6   8   6        5.01        3.23     13.64 o 
   7   8   6     1212.99     1227.99     68.25 o 
   8   8   6        3.24       36.24     18.99 o 
   9   8   6       16.05       23.57     58.76 o 
  -6   9   6      108.93       84.86     21.94 o 
  -5   9   6        4.76        0.00     11.72 o 
  -4   9   6       59.03       82.27     18.42 o 
  -3   9   6       71.79       60.61     17.90 o 
  -2   9   6      302.08      385.84     50.22 o 
  -1   9   6       67.30       76.45     22.26 o 
   0   9   6      117.81      123.51     28.57 o 
   1   9   6       20.21       51.46     19.50 o 
   2   9   6       33.61       51.74     19.78 o 
   3   9   6      150.36      139.30     21.77 o 
   4   9   6       73.40       87.45     20.22 o 
 -21   1   7        0.85       23.32     24.17 o 
 -20   1   7      472.78      478.02     57.24 o 
 -19   1   7       42.24       42.50     19.23 o 
 -18   1   7      374.70      430.00     40.31 o 
 -17   1   7       31.63       29.99     16.25 o 
 -16   1   7      442.06      466.82     33.90 o 
 -15   1   7       13.69       16.13      8.78 o 
 -14   1   7      821.65      723.30     35.55 o 
 -13   1   7      910.87      879.18     37.48 o 
 -12   1   7       41.93       67.54      8.42 o 
 -11   1   7      595.96      539.71     21.28 o 
 -10   1   7      107.89       93.03      9.47 o 
  -9   1   7      388.71      375.66     17.11 o 
  -8   1   7      364.11      417.46     28.32 o 
  -7   1   7       26.32       36.80      5.60 o 
  -6   1   7       73.69       78.62      7.52 o 
  -5   1   7     1756.82     2101.47     60.86 o 
  -4   1   7     1349.23     1464.74     30.69 o 
  -3   1   7     3600.25     3753.40     59.77 o 
  -2   1   7      925.17      943.75     22.87 o 
  -1   1   7     2490.26     2371.90     48.35 o 
   0   1   7     2393.07     2085.59     38.01 o 
   1   1   7     1713.65     1861.34     37.25 o 
   2   1   7     1060.71     1018.30     22.80 o 
   3   1   7      527.13      580.89     22.93 o 
   4   1   7     1896.83     2016.01     55.12 o 
   5   1   7     1969.79     1954.34     57.01 o 
   6   1   7     1772.64     1736.18     36.05 o 
   7   1   7      324.88      298.05     19.45 o 
   8   1   7     3118.79     2905.93     75.01 o 
   9   1   7      180.63      195.58     17.06 o 
  10   1   7      241.63      285.17     21.12 o 
  11   1   7      148.66      232.56     19.41 o 
  12   1   7        4.06       18.86      9.28 o 
  13   1   7        2.21       16.35     10.27 o 
  14   1   7       12.85       42.13     13.20 o 
  15   1   7       75.81       94.60     18.09 o 
  16   1   7        0.99       18.99     18.32 o 
  17   1   7      253.83      287.99     54.39 o 
  18   1   7       19.36       55.37     20.83 o 
 -20   2   7       10.88       26.14     15.49 o 
 -19   2   7      682.29      800.11     78.11 o 
 -18   2   7        0.59       23.34     10.56 o 
 -17   2   7      469.75      513.14     37.60 o 
 -16   2   7      211.25      229.22     25.18 o 
 -15   2   7     2001.18     1918.98     62.64 o 
 -14   2   7      485.38      470.45     33.54 o 
 -13   2   7      199.18      202.25     21.32 o 
 -12   2   7     1680.45     1570.50     63.58 o 
 -11   2   7      486.83      456.97     30.29 o 
 -10   2   7     4186.88     4101.75     79.50 o 
  -9   2   7       26.07       20.40      6.49 o 
  -8   2   7    11021.41    11016.12    188.67 o 
  -7   2   7      931.25     1049.85     30.19 o 
  -6   2   7     2974.77     2782.96     52.14 o 
  -5   2   7     1175.63     1197.15     28.83 o 
  -4   2   7     6295.40     6226.93     98.11 o 
  -3   2   7       27.33       39.71      5.97 o 
  -2   2   7     4930.40     4731.78     72.51 o 
  -1   2   7      102.57      121.53      9.01 o 
   0   2   7     1065.44      896.51     22.13 o 
   1   2   7     4633.29     4819.19    111.18 o 
   2   2   7     2818.39     2967.16     59.14 o 
   3   2   7     1592.65     1270.82     34.34 o 
   4   2   7     1056.01      842.52     27.53 o 
   5   2   7     3485.59     3347.37     67.30 o 
   6   2   7       86.45       72.01      9.66 o 
   7   2   7     3327.44     3174.04     67.21 o 
   8   2   7     1253.58     1353.20     39.63 o 
   9   2   7     2839.64     2743.55     63.12 o 
  10   2   7       72.44      102.61     12.71 o 
  11   2   7      346.16      348.06     28.94 o 
  12   2   7      336.23      369.23     30.57 o 
  13   2   7     1233.13     1245.87     48.89 o 
  14   2   7      202.01      259.28     29.62 o 
  15   2   7      486.01      500.95     44.07 o 
  16   2   7      460.66      464.26     40.90 o 
  17   2   7      241.14      293.70     33.97 o 
  18   2   7      744.22      754.51     71.45 o 
 -20   3   7      742.17      788.20     60.96 o 
 -19   3   7       12.46       30.14     12.21 o 
 -18   3   7      906.66      947.44     50.60 o 
 -17   3   7      254.86      330.58     31.67 o 
 -16   3   7     1985.17     1845.06     64.08 o 
 -15   3   7     2443.43     2332.12     72.53 o 
 -14   3   7      548.40      638.41     40.36 o 
 -13   3   7     1992.11     1782.22     59.21 o 
 -12   3   7     1458.66     1473.89     52.05 o 
 -11   3   7     1014.07      975.41     40.43 o 
 -10   3   7      316.33      300.33     25.25 o 
  -9   3   7     1251.34     1177.45     35.64 o 
  -8   3   7      300.97      306.40     23.15 o 
  -7   3   7     5216.44     4778.73     88.04 o 
  -6   3   7      375.13      435.23     21.80 o 
  -5   3   7    13611.12    13640.68    203.13 o 
  -4   3   7       44.84       63.88      9.12 o 
  -3   3   7      976.10      785.43     21.04 o 
  -2   3   7     4201.83     4540.62     71.96 o 
  -1   3   7     5269.56     5191.54     79.83 o 
   0   3   7      192.33      147.40     10.35 o 
   1   3   7     1654.48     1604.44     33.44 o 
   2   3   7     1155.20      933.70     45.63 o 
   3   3   7     1943.99     1871.89     45.82 o 
   4   3   7    11071.86    11194.24    173.18 o 
   5   3   7        2.10        9.45      5.67 o 
   6   3   7     6919.02     6378.79    124.18 o 
   7   3   7        0.51       13.15      6.82 o 
   8   3   7     6048.71     5968.12    109.29 o 
   9   3   7      218.64      289.31     25.81 o 
  10   3   7      862.15      917.76     42.49 o 
  11   3   7      662.74      629.98     39.56 o 
  12   3   7     1597.77     1472.52     54.31 o 
  13   3   7      164.35      194.66     21.71 o 
  14   3   7      780.74      772.07     47.08 o 
  15   3   7      659.72      656.85     44.57 o 
  16   3   7      100.62      134.85     22.83 o 
  17   3   7      507.58      475.19     45.97 o 
 -19   4   7     1004.81     1079.80     60.71 o 
 -18   4   7       76.78      101.15     16.68 o 
 -17   4   7     1126.33     1043.68     56.89 o 
 -16   4   7       94.12      112.30     17.70 o 
 -15   4   7     1152.30     1115.70     65.23 o 
 -14   4   7       28.19       20.62     21.81 o 
 -13   4   7       11.77       24.00     10.54 o 
 -12   4   7     2796.46     2712.13     77.68 o 
 -11   4   7      495.55      467.75     34.46 o 
 -10   4   7      443.73      393.83     37.31 o 
  -9   4   7      137.81      140.21     18.43 o 
  -8   4   7     3028.76     2865.60    103.51 o 
  -7   4   7       11.93       22.65      6.59 o 
  -6   4   7     6126.88     5616.21    101.38 o 
  -5   4   7      818.61      827.04     29.02 o 
  -4   4   7     3296.45     3089.69    105.72 o 
  -3   4   7       79.53       85.71     10.91 o 
  -2   4   7     6646.08     6690.33    113.95 o 
  -1   4   7      287.60      282.20     15.19 o 
   0   4   7     2068.72     2055.30     42.38 o 
   1   4   7      901.38      892.14     29.78 o 
   2   4   7     5377.94     4854.65    114.73 o 
   3   4   7     7028.62     6814.94    130.49 o 
   4   4   7       89.45      103.11     14.81 o 
   5   4   7     3601.48     3411.36     72.68 o 
   6   4   7      841.50      978.99     34.01 o 
   7   4   7     1277.63     1331.53     41.27 o 
   8   4   7      307.71      288.96     35.18 o 
   9   4   7     3118.83     2984.86     81.83 o 
  10   4   7      426.97      424.66     33.34 o 
  11   4   7      891.18      957.22     48.31 o 
  12   4   7        9.17       57.64     13.08 o 
  13   4   7     1757.23     1686.38     61.47 o 
  14   4   7      584.94      640.84     43.73 o 
  15   4   7        6.68       45.69     13.20 o 
  16   4   7      317.90      380.48     33.57 o 
 -18   5   7      162.31      191.33     30.32 o 
 -17   5   7       59.26       72.03     26.17 o 
 -16   5   7      210.05      141.67     21.12 o 
 -15   5   7       66.10       52.62     12.90 o 
 -14   5   7      463.64      497.29     39.59 o 
 -13   5   7       56.89       57.32     13.66 o 
 -12   5   7     1092.05     1072.12     49.64 o 
 -11   5   7     2891.09     2599.19     77.27 o 
 -10   5   7      442.37      405.09     32.76 o 
  -9   5   7      281.37      287.99     26.96 o 
  -8   5   7      358.80      309.54     27.79 o 
  -7   5   7     1128.45     1095.96     53.32 o 
  -6   5   7        1.42        0.00      9.69 o 
  -5   5   7     1244.40     1188.35     37.93 o 
  -4   5   7       28.46       27.46      9.46 o 
  -3   5   7     1295.18     1244.60     38.44 o 
  -2   5   7        4.03        8.81      5.96 o 
  -1   5   7     4169.63     3878.57     95.43 o 
   0   5   7     1075.50      939.00     40.32 o 
   1   5   7      395.61      395.19     28.92 o 
   2   5   7     1733.48     1659.06     52.47 o 
   3   5   7     1517.11     1494.10     50.97 o 
   4   5   7     1272.85     1347.71     41.79 o 
   5   5   7      107.62      142.05     15.52 o 
   6   5   7      384.85      447.93     33.08 o 
   7   5   7        4.38       14.29     12.27 o 
   8   5   7     2625.82     2782.92     79.96 o 
   9   5   7      108.61      144.12     19.18 o 
  10   5   7      303.51      312.99     28.52 o 
  11   5   7        0.80        6.76     13.57 o 
  12   5   7     1020.10     1012.90     55.34 o 
  13   5   7      643.73      672.48     46.35 o 
  14   5   7       11.06       69.69     14.10 o 
  15   5   7        5.34       26.77     13.52 o 
 -16   6   7      575.66      547.51     44.44 o 
 -15   6   7        5.54       40.76     13.39 o 
 -14   6   7       41.35       39.00     13.43 o 
 -13   6   7      524.26      460.08     39.45 o 
 -12   6   7      179.97      185.71     23.65 o 
 -11   6   7      326.98      336.85     30.84 o 
 -10   6   7       92.90      121.49     17.79 o 
  -9   6   7        3.16       21.42     10.97 o 
  -8   6   7       23.95       41.14     17.39 o 
  -7   6   7      641.33      577.26     38.80 o 
  -6   6   7      429.94      388.10     31.59 o 
  -5   6   7       36.59       53.25     12.98 o 
  -4   6   7      220.40      212.79     21.66 o 
  -3   6   7     1159.08     1082.42     38.13 o 
  -2   6   7     2060.42     1891.57     59.91 o 
  -1   6   7      571.28      563.09     35.92 o 
   0   6   7       49.72       63.92     12.45 o 
   1   6   7       34.66       40.58     14.73 o 
   2   6   7       41.34       58.58     10.87 o 
   3   6   7        3.43        9.97      7.95 o 
   4   6   7       25.39       51.40     10.95 o 
   5   6   7        0.84       11.77      8.20 o 
   6   6   7       15.98       33.71      9.98 o 
   7   6   7      618.89      650.54     42.61 o 
   8   6   7      226.08      263.84     25.30 o 
   9   6   7      578.55      626.56     43.50 o 
  10   6   7       59.56      113.12     24.81 o 
  11   6   7        1.64       17.69     12.70 o 
  12   6   7       47.92      121.11     26.49 o 
  13   6   7       29.52       53.94     12.57 o 
 -14   7   7      305.84      323.09     33.54 o 
 -13   7   7      164.98      179.19     24.75 o 
 -12   7   7        0.30       23.81     11.88 o 
 -11   7   7      116.29      131.05     20.48 o 
 -10   7   7      312.30      293.86     29.41 o 
  -9   7   7       74.39       52.20     14.33 o 
  -8   7   7        1.78        9.51      9.92 o 
  -7   7   7       16.78       28.62     11.01 o 
  -6   7   7      173.19      210.62     23.19 o 
  -5   7   7      921.12      862.11     45.23 o 
  -4   7   7      672.93      643.99     49.07 o 
  -3   7   7       90.49       99.92     19.81 o 
  -2   7   7       22.75        6.44      7.93 o 
  -1   7   7       68.80       93.10     14.71 o 
   0   7   7      120.15      179.40     20.23 o 
   1   7   7        6.34       15.04      9.21 o 
   2   7   7      418.72      471.38     42.12 o 
   3   7   7      398.07      386.51     52.48 o 
   4   7   7      301.82      286.59     32.34 o 
   5   7   7      113.60      201.63     31.70 o 
   6   7   7     1603.72     1640.53     72.15 o 
   7   7   7      151.41      147.62     22.85 o 
   8   7   7      141.13      168.61     29.56 o 
   9   7   7      578.49      668.50     46.67 o 
  10   7   7       67.17      135.95     19.74 o 
  11   7   7       13.04       67.84     24.14 o 
 -10   8   7      439.08      461.19     40.31 o 
  -9   8   7       35.35       40.50     13.29 o 
  -8   8   7      408.43      374.42     34.89 o 
  -7   8   7       32.52       55.32     23.52 o 
  -6   8   7       47.41       46.41     17.05 o 
  -5   8   7       73.43       74.39     17.75 o 
  -4   8   7      803.67      757.38     56.17 o 
  -3   8   7      181.97      172.53     31.03 o 
  -2   8   7      121.44      149.29     22.22 o 
  -1   8   7        1.53       11.62     12.24 o 
   0   8   7      265.19      350.17     36.65 o 
   1   8   7      575.69      563.00     47.68 o 
   2   8   7       54.28      108.59     19.69 o 
   3   8   7      217.62      247.42     30.38 o 
   4   8   7       12.51       38.78     13.81 o 
   5   8   7      199.90      232.81     30.38 o 
   6   8   7       53.10      101.44     20.27 o 
   7   8   7      192.11      231.30     30.29 o 
   8   8   7      257.24      285.63     34.52 o 
  -4   9   7       22.25       50.39     20.75 o 
  -3   9   7      220.72      233.28     30.47 o 
  -2   9   7      320.59      276.26     43.61 o 
  -1   9   7      799.56      844.67     92.00 o 
   0   9   7      259.32      287.52     43.44 o 
   1   9   7      646.69      692.91     70.84 o 
   2   9   7      451.95      444.40     84.27 o 
 -20   0   8      244.09      277.33     59.76 o 
 -19   0   8      256.91      248.46     59.76 o 
 -18   0   8      185.05      163.18     45.66 o 
 -17   0   8      544.92      493.56     77.90 o 
 -16   0   8       53.23       92.67     33.58 o 
 -15   0   8     2612.96     2420.12    151.09 o 
 -14   0   8        0.46        8.67      9.14 o 
 -13   0   8     6393.08     5977.90    138.68 o 
 -12   0   8      287.93      365.53     28.78 o 
 -11   0   8     2448.77     2468.93     71.48 o 
 -10   0   8     4306.12     4248.78    299.59 o 
  -9   0   8     6444.94     5862.30    225.06 o 
  -8   0   8      686.72      581.03     37.31 o 
  -7   0   8     3460.55     3124.81     78.75 o 
  -6   0   8     4600.08     4936.77    167.81 o 
  -5   0   8    11379.41    11794.51    224.19 o 
  -4   0   8    11209.60    10794.67    206.66 o 
  -3   0   8     1705.90     1545.42     54.67 o 
  -2   0   8     5953.46     5709.16    119.79 o 
  -1   0   8      214.22      298.92     20.56 o 
   0   0   8    18345.22    18842.24    338.50 o 
   1   0   8     6852.85     6993.50    141.30 o 
   2   0   8     2173.07     2646.01     66.58 o 
   3   0   8      362.31      510.79     25.07 o 
   4   0   8    20182.13    20343.98    446.67 o 
   5   0   8      207.71      145.38     14.67 o 
   6   0   8     2869.44     2702.14     83.88 o 
   7   0   8     3022.05     2693.15     96.83 o 
   8   0   8     1284.72     1110.30     71.18 o 
   9   0   8      401.51      366.71     40.02 o 
  10   0   8     2575.80     2387.89    132.96 o 
  11   0   8     5217.33     4865.76    217.57 o 
  12   0   8        1.08       11.20     11.09 o 
  13   0   8      442.99      453.13     49.27 o 
  14   0   8       85.36       92.79     21.57 o 
  15   0   8      924.52      875.65    105.43 o 
 -20   1   8      763.14      757.12     77.11 o 
 -19   1   8       12.80       29.04     16.54 o 
 -18   1   8      522.87      423.47     54.58 o 
 -17   1   8       60.66       98.58     18.25 o 
 -16   1   8       19.63       20.31     15.12 o 
 -15   1   8      995.24      941.78     43.62 o 
 -14   1   8     7251.52     6759.20    146.65 o 
 -13   1   8      629.47      567.01     28.08 o 
 -12   1   8     1455.13     1362.78     59.53 o 
 -11   1   8       18.72       32.11      9.25 o 
 -10   1   8     5087.22     4815.10     94.79 o 
  -9   1   8     1613.47     1570.75     35.87 o 
  -8   1   8     3165.87     2976.71     54.34 o 
  -7   1   8       19.42       13.36      4.41 o 
  -6   1   8      893.64      717.54     21.31 o 
  -5   1   8    12705.76    13038.65    173.41 o 
  -4   1   8      350.75      321.90     15.73 o 
  -3   1   8     8716.30     9128.75    126.40 o 
  -2   1   8      136.59      138.60     10.37 o 
  -1   1   8     5707.10     5686.26     96.85 o 
   0   1   8      403.90      402.62     15.14 o 
   1   1   8    25229.15    26065.40    324.60 o 
   2   1   8      310.69      293.83     14.67 o 
   3   1   8      831.75      745.53     24.97 o 
   4   1   8       10.28       15.36      5.13 o 
   5   1   8     2517.15     2334.09     52.14 o 
   6   1   8      649.86      684.72     26.72 o 
   7   1   8      557.41      489.67     24.33 o 
   8   1   8      964.36      871.15     30.63 o 
   9   1   8     1012.26     1049.44     35.02 o 
  10   1   8     2636.45     2392.36     78.99 o 
  11   1   8      428.50      436.25     32.10 o 
  12   1   8      422.45      401.89     31.50 o 
  13   1   8       13.62       19.30     18.72 o 
  14   1   8     1516.99     1376.98     62.39 o 
  15   1   8      211.35      211.71     28.30 o 
  16   1   8      855.30      833.59     59.89 o 
  17   1   8       16.38       22.85     25.52 o 
  18   1   8      694.14      608.45     67.66 o 
 -20   2   8       81.93       79.02     28.00 o 
 -19   2   8      566.57      540.28     70.21 o 
 -18   2   8       39.14       77.70     16.38 o 
 -17   2   8      916.58      866.85     46.67 o 
 -16   2   8        2.00       12.23     10.17 o 
 -15   2   8     2276.11     2200.84     69.00 o 
 -14   2   8       43.09       67.80     20.06 o 
 -13   2   8      230.79      227.53     23.76 o 
 -12   2   8     1303.78     1261.58     46.74 o 
 -11   2   8     3205.55     3069.56     78.00 o 
 -10   2   8       78.65       87.98     12.71 o 
  -9   2   8     3887.54     3782.81     95.67 o 
  -8   2   8     1923.59     1894.00     47.07 o 
  -7   2   8      214.64      246.18     17.54 o 
  -6   2   8      131.27      168.15     14.26 o 
  -5   2   8     2365.26     2366.56     44.23 o 
  -4   2   8     1843.40     1845.53     37.60 o 
  -3   2   8     1008.13     1106.26     30.08 o 
  -2   2   8     2557.18     2729.70     49.40 o 
  -1   2   8     1400.40     1392.04     30.82 o 
   0   2   8     6841.82     7096.16    102.22 o 
   1   2   8      101.02      157.39     13.62 o 
   2   2   8      492.04      479.32     22.41 o 
   3   2   8      381.31      363.49     21.14 o 
   4   2   8     3673.48     3567.35     96.87 o 
   5   2   8      184.67      189.49     16.57 o 
   6   2   8      636.33      683.22     28.67 o 
   7   2   8     1344.75     1202.85     37.47 o 
   8   2   8      432.70      503.55     32.71 o 
   9   2   8       37.04       44.26      9.30 o 
  10   2   8        3.35       13.27      6.68 o 
  11   2   8      483.50      458.71     33.21 o 
  12   2   8      116.17      147.92     22.31 o 
  13   2   8      936.10     1024.51     61.35 o 
  14   2   8      138.49      129.02     22.21 o 
  15   2   8      844.55      990.53     63.58 o 
  16   2   8       99.76      113.87     22.43 o 
  17   2   8      100.77      169.10     25.51 o 
 -19   3   8       74.14       97.10     21.60 o 
 -18   3   8      146.96      166.76     27.85 o 
 -17   3   8       41.40       57.34     14.10 o 
 -16   3   8        4.46       17.67     10.86 o 
 -15   3   8       55.81       44.83     12.33 o 
 -14   3   8        4.53       23.57      8.89 o 
 -13   3   8        1.91       12.13      9.93 o 
 -12   3   8      131.42      141.74     24.05 o 
 -11   3   8       24.33       35.80     14.44 o 
 -10   3   8      102.98      103.95     15.82 o 
  -9   3   8       39.01       35.59      7.93 o 
  -8   3   8      554.86      512.37     25.53 o 
  -7   3   8        0.11       11.23      5.90 o 
  -6   3   8      428.61      447.40     30.17 o 
  -5   3   8     1021.36     1088.40     33.32 o 
  -4   3   8      232.56      228.15     21.20 o 
  -3   3   8      565.14      600.06     20.01 o 
  -2   3   8       18.18       12.91      3.96 o 
  -1   3   8       65.87       76.56      8.46 o 
   0   3   8        2.88        3.69      3.30 o 
   1   3   8      245.36      226.29     17.21 o 
   2   3   8      123.95      106.99     11.79 o 
   3   3   8       95.63      109.95     12.94 o 
   4   3   8      582.25      624.02     28.96 o 
   5   3   8      218.32      225.44     18.58 o 
   6   3   8      154.87      168.72     20.50 o 
   7   3   8       93.59      107.56     13.18 o 
   8   3   8      328.47      323.07     23.26 o 
   9   3   8      112.60      151.97     17.14 o 
  10   3   8      956.35      935.57     43.80 o 
  11   3   8        4.58       10.81      9.10 o 
  12   3   8      324.40      348.22     30.54 o 
  13   3   8        1.90       16.84      9.00 o 
  14   3   8      162.47      189.40     26.42 o 
  15   3   8        0.00       15.52     12.95 o 
  16   3   8      226.76      253.25     31.67 o 
  17   3   8      129.36      160.22     26.80 o 
 -19   4   8       31.03       42.40     13.97 o 
 -18   4   8       14.56       30.79     13.15 o 
 -17   4   8      661.86      626.50     45.34 o 
 -16   4   8      109.98      138.71     20.26 o 
 -15   4   8      322.88      350.19     31.36 o 
 -14   4   8       59.46       63.36     16.86 o 
 -13   4   8     1672.16     1414.78     54.64 o 
 -12   4   8      411.46      397.10     33.33 o 
 -11   4   8       41.95       40.06     18.51 o 
 -10   4   8       75.44       67.06     14.09 o 
  -9   4   8        9.03       16.76      9.70 o 
  -8   4   8      400.74      384.15     29.50 o 
  -7   4   8       88.80       75.04     11.11 o 
  -6   4   8     1145.46     1133.57     36.36 o 
  -5   4   8      196.25      238.77     18.60 o 
  -4   4   8      547.25      566.74     27.30 o 
  -3   4   8      280.37      285.64     20.05 o 
  -2   4   8      431.97      426.81     22.33 o 
  -1   4   8       99.97      126.88     15.84 o 
   0   4   8     1655.07     1601.74     42.75 o 
   1   4   8       13.54       16.53      8.62 o 
   2   4   8        2.20        8.57      6.07 o 
   3   4   8      113.17      115.52     13.12 o 
   4   4   8      240.83      360.88     23.73 o 
   5   4   8      552.58      661.37     29.78 o 
   6   4   8      585.13      703.28     32.55 o 
   7   4   8      332.80      323.80     23.71 o 
   8   4   8       15.23       25.64     10.26 o 
   9   4   8      424.59      496.65     36.51 o 
  10   4   8       36.88       29.20      9.41 o 
  11   4   8      695.01      769.95     49.82 o 
  12   4   8      126.65       68.13     13.76 o 
  13   4   8        1.88       24.64     11.77 o 
  14   4   8      324.53      396.31     34.09 o 
  15   4   8      403.63      442.20     38.12 o 
  16   4   8        0.06       27.85     16.27 o 
 -17   5   8      107.44      113.35     18.62 o 
 -16   5   8      154.84      173.10     22.73 o 
 -15   5   8        9.61       25.84     10.74 o 
 -14   5   8       63.14       64.14     16.19 o 
 -13   5   8       19.14       33.23     11.65 o 
 -12   5   8     1326.55     1283.28     52.17 o 
 -11   5   8        0.87        6.49     10.33 o 
 -10   5   8     3090.31     2970.84     83.41 o 
  -9   5   8      152.77      192.01     21.98 o 
  -8   5   8        9.18        3.00      8.32 o 
  -7   5   8     1032.45      988.61     42.64 o 
  -6   5   8       50.04       78.22     13.92 o 
  -5   5   8      786.40      845.22     34.13 o 
  -4   5   8      518.50      538.68     29.04 o 
  -3   5   8     2954.25     2918.59     66.48 o 
  -2   5   8      111.36      179.43     25.72 o 
  -1   5   8     2778.14     2469.83     69.35 o 
   0   5   8        0.80       14.76      8.23 o 
   1   5   8     1754.89     1614.65    110.11 o 
   2   5   8      118.84      105.57     16.11 o 
   3   5   8      882.50      916.95     33.69 o 
   4   5   8       48.93       49.46      9.52 o 
   5   5   8      848.69      827.29     34.93 o 
   6   5   8        5.40       10.20      8.30 o 
   7   5   8      298.02      287.81     26.54 o 
   8   5   8      942.00     1045.24     49.04 o 
   9   5   8       68.05      103.84     15.53 o 
  10   5   8      493.67      617.22     52.37 o 
  11   5   8        0.72       21.09      9.95 o 
  12   5   8      432.03      559.74     43.41 o 
  13   5   8      243.18      274.02     28.49 o 
  14   5   8      454.88      562.76     43.41 o 
 -15   6   8      513.34      521.95     42.28 o 
 -14   6   8       11.97       15.92     15.16 o 
 -13   6   8     1913.71     1713.48     65.66 o 
 -12   6   8      274.37      324.42     31.07 o 
 -11   6   8      376.77      414.32     35.58 o 
 -10   6   8     2800.87     2394.37     76.15 o 
  -9   6   8     2940.84     2802.05     82.60 o 
  -8   6   8       65.09       77.86     15.52 o 
  -7   6   8     1375.27     1345.25     57.19 o 
  -6   6   8      235.51      220.55     23.41 o 
  -5   6   8     1387.85     1213.41     47.57 o 
  -4   6   8     1664.60     1437.51     51.82 o 
  -3   6   8      106.85       94.91     22.49 o 
  -2   6   8      430.12      449.75     33.03 o 
  -1   6   8       44.09       50.90     11.23 o 
   0   6   8     1897.25     1771.63     59.00 o 
   1   6   8      549.74      600.73     38.45 o 
   2   6   8      456.51      492.17     35.00 o 
   3   6   8      767.88      694.83     41.15 o 
   4   6   8      522.04      524.47     43.93 o 
   5   6   8      454.83      511.26     44.27 o 
   6   6   8     1600.24     1399.19     61.06 o 
   7   6   8      507.40      578.27     40.36 o 
   8   6   8      917.22      878.98     53.79 o 
   9   6   8      735.75      917.55     49.88 o 
  10   6   8      348.13      397.00     34.63 o 
  11   6   8      265.01      294.80     28.44 o 
  12   6   8        4.02       30.05     13.81 o 
  13   6   8      509.84      636.08     47.55 o 
 -13   7   8        3.12       23.04     12.72 o 
 -12   7   8      464.56      413.08     37.92 o 
 -11   7   8       75.56       72.34     16.87 o 
 -10   7   8     1317.79     1316.52     59.35 o 
  -9   7   8      232.06      250.76     31.11 o 
  -8   7   8     1030.71      934.04     52.34 o 
  -7   7   8      777.76      709.26     54.78 o 
  -6   7   8     1048.87     1030.31     63.82 o 
  -5   7   8      899.76      830.53     57.15 o 
  -4   7   8      226.71      231.69     28.94 o 
  -3   7   8      624.46      631.26     49.35 o 
  -2   7   8      122.09      137.11     16.88 o 
  -1   7   8     1048.23     1104.29     74.92 o 
   0   7   8      134.37      143.85     19.13 o 
   1   7   8      877.65      863.66     47.48 o 
   2   7   8      195.92      204.95     27.52 o 
   3   7   8      933.39      955.35     61.45 o 
   4   7   8      509.03      448.70     41.61 o 
   5   7   8      938.90      887.07     61.00 o 
   6   7   8      423.87      418.98     40.44 o 
   7   7   8      502.86      500.61     46.97 o 
   8   7   8      461.15      499.37     46.65 o 
   9   7   8      854.08      744.31     58.62 o 
  10   7   8      120.43      219.13     31.08 o 
 -10   8   8        3.27       12.49     21.09 o 
  -9   8   8      552.97      595.31     53.75 o 
  -8   8   8       63.83      101.61     20.58 o 
  -7   8   8       67.42      105.19     24.43 o 
  -6   8   8     1582.80     1410.02     69.09 o 
  -5   8   8       40.11       95.81     19.18 o 
  -4   8   8      681.83      779.29     58.84 o 
  -3   8   8       46.90       60.82     16.09 o 
  -2   8   8      422.99      462.14     43.75 o 
  -1   8   8        2.01        2.75     11.58 o 
   0   8   8      869.11     1024.19     59.83 o 
   1   8   8      217.95      309.56     34.65 o 
   2   8   8      983.62      964.17     75.31 o 
   3   8   8       37.80       55.17     30.84 o 
   4   8   8      536.11      575.65     50.60 o 
   5   8   8      377.45      360.71     39.14 o 
   6   8   8       54.94      114.45     21.36 o 
   7   8   8       39.94       66.62     19.94 o 
 -20   1   9       83.16      117.13     38.28 o 
 -19   1   9      206.72      211.77     39.17 o 
 -18   1   9        4.49       24.17     20.82 o 
 -17   1   9       91.98      132.41     27.43 o 
 -16   1   9       40.55       90.34     16.28 o 
 -15   1   9      104.93      114.17     15.25 o 
 -14   1   9       30.37       67.48     11.73 o 
 -13   1   9      568.05      521.23     39.83 o 
 -12   1   9     1712.34     1713.91     47.59 o 
 -11   1   9      101.32      152.38     15.61 o 
 -10   1   9     2719.96     2500.92     58.36 o 
  -9   1   9      870.40      826.47     29.71 o 
  -8   1   9      546.18      549.47     21.39 o 
  -7   1   9      588.88      605.12     21.44 o 
  -6   1   9     1769.03     1992.60     41.60 o 
  -5   1   9      527.37      633.29     20.89 o 
  -4   1   9       88.98       80.56      8.62 o 
  -3   1   9      129.58      180.66     12.56 o 
  -2   1   9     1819.43     1782.29     37.62 o 
  -1   1   9        9.00       25.54      4.84 o 
   0   1   9       81.02       81.57      8.76 o 
   1   1   9     4731.40     4884.18     76.63 o 
   2   1   9     3019.87     3146.26     63.48 o 
   3   1   9       77.47       57.58      8.21 o 
   4   1   9     2176.14     2311.88     52.54 o 
   5   1   9     1037.66      933.58     47.59 o 
   6   1   9      248.18      318.37     21.27 o 
   7   1   9      923.29      908.19     34.90 o 
   8   1   9      112.47      116.92     15.72 o 
   9   1   9      430.44      383.24     29.75 o 
  10   1   9      405.65      447.80     32.79 o 
  11   1   9     1305.33     1306.49     66.12 o 
  12   1   9       48.67       64.04     13.31 o 
  13   1   9       82.45       37.66     11.67 o 
  14   1   9      262.57      264.62     30.38 o 
  15   1   9       37.33      106.23     18.09 o 
  16   1   9      207.77      292.17     39.58 o 
  17   1   9      103.61      129.96     62.45 o 
 -20   2   9     1053.21     1002.35     89.16 o 
 -19   2   9       54.57       70.38     22.26 o 
 -18   2   9      962.65     1006.71     51.88 o 
 -17   2   9      489.67      532.76     39.36 o 
 -16   2   9       12.68       28.29     11.31 o 
 -15   2   9       64.99       90.38     16.77 o 
 -14   2   9     2911.51     2788.14     79.00 o 
 -13   2   9     1069.06     1029.18     45.60 o 
 -12   2   9      612.05      628.11     47.70 o 
 -11   2   9     1949.91     1884.65     55.72 o 
 -10   2   9      189.98      220.71     18.43 o 
  -9   2   9     1469.50     1474.02     42.09 o 
  -8   2   9      807.79      786.32     28.89 o 
  -7   2   9      824.61      830.35     29.40 o 
  -6   2   9      161.96      133.95     14.41 o 
  -5   2   9      167.53      205.79     14.26 o 
  -4   2   9       76.54       80.31      8.48 o 
  -3   2   9     3664.66     3516.02     60.84 o 
  -2   2   9      617.33      542.48     23.27 o 
  -1   2   9     1764.29     1548.65     33.95 o 
   0   2   9     1969.88     1858.59     38.06 o 
   1   2   9     1457.76     1360.81     46.43 o 
   2   2   9     4796.22     4634.54    103.84 o 
   3   2   9      155.05      145.65     18.90 o 
   4   2   9     1209.54     1089.20     50.43 o 
   5   2   9        4.87       15.43      6.00 o 
   6   2   9     3804.67     3589.67     75.14 o 
   7   2   9       68.32       71.40     11.03 o 
   8   2   9     4045.74     3823.97     81.09 o 
   9   2   9      302.00      321.44     23.57 o 
  10   2   9      582.43      591.61     36.92 o 
  11   2   9      120.85      139.43     21.42 o 
  12   2   9      383.65      427.46     40.02 o 
  13   2   9      471.15      514.52     45.57 o 
  14   2   9      268.08      305.58     34.51 o 
  15   2   9      833.57      874.49     62.06 o 
  16   2   9        2.47       35.43     19.03 o 
 -19   3   9      748.95      776.85     51.18 o 
 -18   3   9      267.42      260.57     27.81 o 
 -17   3   9     3130.48     2823.43     86.23 o 
 -16   3   9      925.53      925.96    104.18 o 
 -15   3   9      693.70      688.47     43.99 o 
 -14   3   9      250.55      287.95     27.58 o 
 -13   3   9      202.11      213.80     23.89 o 
 -12   3   9      678.43      721.57     41.97 o 
 -11   3   9      129.34      146.59     18.58 o 
 -10   3   9     2352.90     2168.29     64.75 o 
  -9   3   9       62.46       76.96     13.27 o 
  -8   3   9     5590.29     5362.51    100.46 o 
  -7   3   9      448.01      438.20     25.08 o 
  -6   3   9     4798.23     4498.68     86.75 o 
  -5   3   9        3.21       10.56      6.18 o 
  -4   3   9     1567.68     1465.89     77.89 o 
  -3   3   9      786.36      700.71     27.06 o 
  -2   3   9     3313.18     3247.19     58.30 o 
  -1   3   9       55.50       82.74     11.63 o 
   0   3   9     1499.52     1422.30     39.35 o 
   1   3   9     1960.54     2006.98     57.36 o 
   2   3   9     1237.96     1039.12     41.40 o 
   3   3   9     1470.54     1284.72     38.64 o 
   4   3   9      357.90      349.81     23.11 o 
   5   3   9     4226.42     3905.95     80.96 o 
   6   3   9      127.04      167.54     15.93 o 
   7   3   9     2834.89     2750.58     65.69 o 
   8   3   9      540.94      503.89     29.90 o 
   9   3   9     1535.19     1399.52     46.53 o 
  10   3   9     2138.35     2044.81     65.69 o 
  11   3   9     3065.76     2957.49     84.12 o 
  12   3   9      176.87      186.56     39.28 o 
  13   3   9      727.49      786.49     57.91 o 
  14   3   9      191.98      229.60     28.73 o 
  15   3   9      757.72      736.79     58.21 o 
  16   3   9      566.62      537.76     50.25 o 
 -18   4   9      965.97      965.67     57.56 o 
 -17   4   9       43.60      104.34     24.23 o 
 -16   4   9      841.62      878.87     52.75 o 
 -15   4   9      464.86      503.71     39.40 o 
 -14   4   9      305.47      305.09     31.02 o 
 -13   4   9     1422.45     1335.16     53.07 o 
 -12   4   9      236.01      300.14     28.64 o 
 -11   4   9      680.64      725.22     42.85 o 
 -10   4   9      429.97      422.13     34.12 o 
  -9   4   9      601.00      561.16     36.90 o 
  -8   4   9      432.56      380.68     30.39 o 
  -7   4   9     3540.69     3283.69     73.33 o 
  -6   4   9      719.50      688.03     30.59 o 
  -5   4   9     4459.62     4390.49     86.98 o 
  -4   4   9      688.84      677.06     29.81 o 
  -3   4   9     2184.10     2054.26     60.49 o 
  -2   4   9      388.19      359.53     27.14 o 
  -1   4   9     2625.07     2277.10     93.14 o 
   0   4   9      103.65      105.99     14.42 o 
   1   4   9     3521.71     3372.85     72.24 o 
   2   4   9     1499.09     1352.06     41.04 o 
   3   4   9     1432.36     1397.35     54.59 o 
   4   4   9     1459.00     1509.93     45.03 o 
   5   4   9       20.08       36.08      8.80 o 
   6   4   9     1210.36     1074.88     38.13 o 
   7   4   9       93.15       95.39     17.66 o 
   8   4   9      915.48     1022.14     46.92 o 
   9   4   9       16.16       32.76     11.59 o 
  10   4   9     2635.83     2465.45     76.03 o 
  11   4   9      568.27      639.32     42.69 o 
  12   4   9      822.27      858.21     50.68 o 
  13   4   9       70.06      102.93     15.48 o 
  14   4   9      157.27      167.51     35.86 o 
  15   4   9      624.19      587.58     51.97 o 
 -17   5   9      211.72      228.22     30.89 o 
 -16   5   9      248.59      266.79     28.20 o 
 -15   5   9      544.57      595.75     44.68 o 
 -14   5   9      637.08      713.15     47.55 o 
 -13   5   9      385.59      365.88     32.96 o 
 -12   5   9      669.07      686.81     47.05 o 
 -11   5   9        3.62       10.13      9.83 o 
 -10   5   9      145.57      165.69     21.42 o 
  -9   5   9      148.90      128.35     18.38 o 
  -8   5   9     1389.46     1360.79     51.40 o 
  -7   5   9        0.25        1.45      8.52 o 
  -6   5   9      111.78      103.85     15.25 o 
  -5   5   9       92.47       96.69     12.39 o 
  -4   5   9      620.31      551.18     35.73 o 
  -3   5   9      676.14      569.86     42.94 o 
  -2   5   9     2452.72     2400.14     69.52 o 
  -1   5   9      134.71      154.26     19.27 o 
   0   5   9      149.39      161.70     18.89 o 
   1   5   9      393.83      405.84     31.29 o 
   2   5   9      844.16      831.71     41.97 o 
   3   5   9      535.76      544.84     35.89 o 
   4   5   9      433.54      450.84     29.09 o 
   5   5   9      341.19      375.60     26.59 o 
   6   5   9        3.85       16.92      9.12 o 
   7   5   9     1235.37     1197.28     48.73 o 
   8   5   9        0.98       17.84     10.29 o 
   9   5   9      428.26      424.24     35.00 o 
  10   5   9       70.20       73.70     29.85 o 
  11   5   9      387.17      392.34     33.91 o 
  12   5   9      119.63      151.21     19.42 o 
  13   5   9      127.58      171.55     21.21 o 
 -15   6   9       42.52       45.10     15.80 o 
 -14   6   9      183.12      221.16     26.16 o 
 -13   6   9       40.67       81.78     16.62 o 
 -12   6   9        8.10       55.25     14.18 o 
 -11   6   9       89.12       95.68     17.09 o 
 -10   6   9      295.96      269.25     27.62 o 
  -9   6   9        1.93        7.52      9.82 o 
  -8   6   9      672.05      639.94     58.74 o 
  -7   6   9       12.96        7.12      9.32 o 
  -6   6   9       62.67       66.44     15.59 o 
  -5   6   9       47.97       36.59     12.72 o 
  -4   6   9       95.85      126.05     16.93 o 
  -3   6   9       13.72       18.47     11.63 o 
  -2   6   9      439.29      432.14     33.20 o 
  -1   6   9        7.82       18.34      9.07 o 
   0   6   9       60.45       72.88     13.05 o 
   1   6   9        4.05        6.69      9.02 o 
   2   6   9       31.72       28.21      9.36 o 
   3   6   9      347.34      322.39     28.92 o 
   4   6   9       21.09       40.17     14.69 o 
   5   6   9      129.40      123.07     20.92 o 
   6   6   9      211.16      231.65     29.01 o 
   7   6   9        5.91       39.72     12.24 o 
   8   6   9       76.42      108.05     17.95 o 
   9   6   9       61.54       57.39     13.08 o 
  10   6   9        0.74       53.81     33.24 o 
  11   6   9      163.61      180.41     26.30 o 
  12   6   9       65.36       80.11     34.41 o 
 -12   7   9        2.29        1.27     12.41 o 
 -11   7   9      483.17      434.46     38.20 o 
 -10   7   9      206.91      198.81     24.14 o 
  -9   7   9       51.71       67.99     17.04 o 
  -8   7   9      296.88      310.70     36.49 o 
  -7   7   9      251.56      266.74     60.65 o 
  -6   7   9       70.99       58.48     16.10 o 
  -5   7   9        6.39       18.46     12.77 o 
  -4   7   9        3.37       21.83     10.85 o 
  -3   7   9       32.37       28.13     13.95 o 
  -2   7   9      137.76      146.65     19.29 o 
  -1   7   9        4.39       16.75     12.31 o 
   0   7   9        0.36       10.73     17.44 o 
   1   7   9       64.30       65.01     12.14 o 
   2   7   9       67.36      118.89     27.07 o 
   3   7   9       82.77      154.24     23.67 o 
   4   7   9       89.12      128.67     21.04 o 
   5   7   9       76.75      108.96     19.96 o 
   6   7   9        0.86        7.88     14.16 o 
   7   7   9        0.41       31.65     15.63 o 
   8   7   9      286.24      301.29     35.45 o 
   9   7   9       77.77      117.29     23.76 o 
  -8   8   9       62.47       91.48     24.73 o 
  -7   8   9       91.14       84.71     24.51 o 
  -6   8   9       14.53       42.24     16.28 o 
  -5   8   9      136.89      179.48     36.36 o 
  -4   8   9       62.26       68.38     24.24 o 
  -3   8   9      227.88      206.17     29.19 o 
  -2   8   9       83.39      126.18     21.47 o 
  -1   8   9      100.83      166.81     25.60 o 
   0   8   9      322.47      307.65     33.68 o 
   1   8   9      210.42      217.69     32.42 o 
   2   8   9      203.93      187.24     26.59 o 
   3   8   9      104.92      128.78     24.57 o 
   4   8   9       66.10      102.58     20.68 o 
   5   8   9       76.80      132.90     22.98 o 
 -20   0  10        5.61       17.46     22.16 o 
 -19   0  10      741.91      724.56    102.07 o 
 -18   0  10      338.62      332.40     65.81 o 
 -17   0  10        4.03       21.49     19.47 o 
 -16   0  10     1056.16     1096.58    114.16 o 
 -15   0  10      335.04      375.37     65.81 o 
 -14   0  10      791.85      852.77     57.24 o 
 -13   0  10      677.86      747.08     57.16 o 
 -12   0  10     2172.41     2258.83     92.62 o 
 -11   0  10      172.57      195.01     21.73 o 
 -10   0  10     4527.81     4300.26    143.26 o 
  -9   0  10      313.05      330.96     27.56 o 
  -8   0  10     6108.16     6013.03    135.81 o 
  -7   0  10     1556.68     1465.41     50.84 o 
  -6   0  10     3598.33     3332.19     86.52 o 
  -5   0  10      693.61      626.75     31.85 o 
  -4   0  10      572.04      491.78     28.83 o 
  -3   0  10     4568.15     4386.98    103.36 o 
  -2   0  10        8.07       10.34      7.06 o 
  -1   0  10     1633.52     1940.15    111.94 o 
   0   0  10     1347.82     1176.70     41.97 o 
   1   0  10     4846.11     4357.30    101.64 o 
   2   0  10     4300.41     4225.03     99.35 o 
   3   0  10     3015.11     2799.06    368.32 o 
   4   0  10       46.43       37.60     14.24 o 
   5   0  10      477.75      433.61     53.05 o 
   6   0  10      646.40      664.92     67.82 o 
   7   0  10      322.68      233.94     42.64 o 
   8   0  10     1737.88     1603.34     76.92 o 
   9   0  10        8.43       36.00     14.22 o 
  10   0  10     4198.10     3849.21    136.85 o 
  11   0  10     1396.40     1120.05     78.57 o 
  12   0  10      584.98      624.55     58.26 o 
  13   0  10      179.03      249.81     37.50 o 
  14   0  10      317.41      318.27     42.70 o 
  15   0  10        2.45       23.50     21.49 o 
  16   0  10      630.81      589.59     92.67 o 
 -20   1  10      311.82      376.71     70.17 o 
 -19   1  10      383.63      358.59     67.15 o 
 -18   1  10       48.95       65.75     23.95 o 
 -17   1  10      538.84      568.99     60.73 o 
 -16   1  10      130.59      130.32     21.02 o 
 -15   1  10     1035.50      947.56     54.45 o 
 -14   1  10      556.37      547.57     35.99 o 
 -13   1  10     1883.16     1891.88     52.56 o 
 -12   1  10      139.68      117.43     13.82 o 
 -11   1  10     1074.04     1043.79     35.78 o 
 -10   1  10      192.17      257.10     20.26 o 
  -9   1  10     2866.76     2810.62     90.75 o 
  -8   1  10     1367.24     1268.98     38.28 o 
  -7   1  10      463.06      446.76     20.54 o 
  -6   1  10     1413.21     1352.94     36.04 o 
  -5   1  10      850.61      792.64     26.53 o 
  -4   1  10     1636.89     1478.88     35.15 o 
  -3   1  10      133.74      113.47     10.51 o 
  -2   1  10     2132.26     1998.57     44.95 o 
  -1   1  10        0.61        4.09      4.21 o 
   0   1  10     4387.48     4302.50     71.34 o 
   1   1  10      288.52      303.34     20.13 o 
   2   1  10     4489.54     4061.04     78.39 o 
   3   1  10     5196.88     4519.61    158.91 o 
   4   1  10      988.07      772.07     27.99 o 
   5   1  10      478.58      503.06     25.31 o 
   6   1  10     1314.73     1154.72     43.19 o 
   7   1  10     1007.88      881.41     41.45 o 
   8   1  10      465.74      440.54     32.45 o 
   9   1  10      644.65      628.68     38.82 o 
  10   1  10      716.87      673.71     41.52 o 
  11   1  10       41.84       67.46     15.49 o 
  12   1  10      307.73      281.71     30.97 o 
  13   1  10     2181.27     1944.72     94.95 o 
  14   1  10      266.91      243.93     36.05 o 
  15   1  10      119.87      141.56     31.56 o 
  16   1  10      234.53      214.88     53.72 o 
 -19   2  10      222.74      238.39     43.65 o 
 -18   2  10      270.58      259.33     31.31 o 
 -17   2  10       80.50       75.29     14.91 o 
 -16   2  10      383.07      370.10     32.25 o 
 -15   2  10      305.99      359.24     49.04 o 
 -14   2  10       15.12       21.95     10.47 o 
 -13   2  10       15.97       34.27     12.72 o 
 -12   2  10       52.39       54.20     13.22 o 
 -11   2  10       29.87       52.38      9.96 o 
 -10   2  10      409.55      405.60     26.04 o 
  -9   2  10      195.89      224.77     18.84 o 
  -8   2  10      622.91      637.36     30.76 o 
  -7   2  10     1130.84     1146.15     36.34 o 
  -6   2  10        3.94        0.55      5.66 o 
  -5   2  10      787.98      676.78     27.25 o 
  -4   2  10     1018.46     1004.47     27.53 o 
  -3   2  10     3194.37     3172.60     69.73 o 
  -2   2  10        5.68        8.58      4.58 o 
  -1   2  10      906.11      856.38     29.64 o 
   0   2  10       16.19       33.88      7.49 o 
   1   2  10      814.17      733.59     27.76 o 
   2   2  10       51.48       53.69      9.67 o 
   3   2  10     1513.44     1497.72     62.90 o 
   4   2  10      162.68      130.90     14.48 o 
   5   2  10      168.05      153.70     17.76 o 
   6   2  10     2207.02     1901.78     63.57 o 
   7   2  10      508.41      482.45     28.28 o 
   8   2  10        5.26        9.80      8.89 o 
   9   2  10       30.32       26.52      9.88 o 
  10   2  10      447.19      428.58     37.56 o 
  11   2  10       60.87       60.24     13.63 o 
  12   2  10      481.12      454.67     41.89 o 
  13   2  10        0.27       19.16     12.42 o 
  14   2  10      317.34      329.45     45.01 o 
  15   2  10       40.86       46.29     14.71 o 
  16   2  10      134.83      165.56     26.29 o 
 -18   3  10        6.31       24.40     13.12 o 
 -17   3  10      296.56      291.30     30.53 o 
 -16   3  10      173.82      202.27     23.76 o 
 -15   3  10        2.63       24.87     10.28 o 
 -14   3  10       30.02       40.34     11.26 o 
 -13   3  10       11.16       27.34     11.37 o 
 -12   3  10      323.92      339.45     30.10 o 
 -11   3  10        1.79        9.33      8.93 o 
 -10   3  10      126.40      163.99     20.00 o 
  -9   3  10        1.77       11.61      7.12 o 
  -8   3  10        5.49       30.95      8.25 o 
  -7   3  10        0.40       16.28      6.96 o 
  -6   3  10      293.80      325.64     22.47 o 
  -5   3  10     2230.14     2204.85     54.12 o 
  -4   3  10       72.48      109.03     12.48 o 
  -3   3  10       50.00       61.93     11.74 o 
  -2   3  10       76.75       80.51     12.94 o 
  -1   3  10      133.94      170.48     14.87 o 
   0   3  10       62.43       77.27     10.37 o 
   1   3  10       88.18      123.53     13.66 o 
   2   3  10       94.63       78.80     11.91 o 
   3   3  10      226.54      225.72     19.16 o 
   4   3  10      120.55      140.23     15.28 o 
   5   3  10       21.45       28.28      8.17 o 
   6   3  10      295.96      349.15     24.68 o 
   7   3  10      567.72      504.17     30.40 o 
   8   3  10      220.71      229.46     19.93 o 
   9   3  10      306.47      371.44     31.02 o 
  10   3  10      241.35      245.86     29.48 o 
  11   3  10        0.29       18.39     10.23 o 
  12   3  10        0.16       20.53     17.64 o 
  13   3  10        0.23       17.54     12.89 o 
  14   3  10        4.07       28.26     15.27 o 
  15   3  10       22.28       60.09     18.13 o 
 -17   4  10       77.11       54.37     15.42 o 
 -16   4  10      258.67      291.17     30.01 o 
 -15   4  10       17.18       43.31     13.43 o 
 -14   4  10        5.09       25.85     11.11 o 
 -13   4  10       10.00       20.03      9.93 o 
 -12   4  10       83.04       81.65     14.43 o 
 -11   4  10        8.77        3.06      9.25 o 
 -10   4  10     1064.95     1086.44     48.35 o 
  -9   4  10      364.38      395.18     34.60 o 
  -8   4  10       22.54       32.74      9.63 o 
  -7   4  10      631.72      592.56     31.33 o 
  -6   4  10       38.75       36.75      8.80 o 
  -5   4  10     1065.91     1001.91     35.06 o 
  -4   4  10      105.35       94.53     14.46 o 
  -3   4  10      497.27      499.30     33.33 o 
  -2   4  10       43.63       32.79     10.09 o 
  -1   4  10      671.47      598.70     36.07 o 
   0   4  10      915.93      962.41     40.20 o 
   1   4  10     1122.63     1058.43     58.54 o 
   2   4  10      345.37      403.29     26.07 o 
   3   4  10      590.93      542.84     30.34 o 
   4   4  10       10.30       32.08      7.58 o 
   5   4  10       45.31       51.88     10.36 o 
   6   4  10       19.25       34.40      8.30 o 
   7   4  10      212.49      215.60     20.15 o 
   8   4  10       39.47       46.25     20.26 o 
   9   4  10        3.66       35.46     11.05 o 
  10   4  10      576.23      543.57     39.17 o 
  11   4  10      104.81      146.99     18.02 o 
  12   4  10      126.82      175.05     23.67 o 
  13   4  10      284.39      293.91     34.14 o 
  14   4  10      227.57      278.08     36.74 o 
 -16   5  10       23.32        2.59     12.61 o 
 -15   5  10      264.94      258.50     28.57 o 
 -14   5  10        3.29       11.12     12.20 o 
 -13   5  10     1108.90     1134.76     55.97 o 
 -12   5  10        0.90        7.10     11.20 o 
 -11   5  10     1176.83     1137.50     52.33 o 
 -10   5  10      298.11      311.86     28.92 o 
  -9   5  10      349.29      347.85     41.68 o 
  -8   5  10     1893.23     1660.62     58.19 o 
  -7   5  10      299.56      279.47     26.65 o 
  -6   5  10       19.88       18.24     11.01 o 
  -5   5  10      510.35      472.39     34.05 o 
  -4   5  10      703.53      664.25     39.94 o 
  -3   5  10      528.78      477.42     34.88 o 
  -2   5  10      378.26      365.72     30.70 o 
  -1   5  10      485.82      482.27     34.78 o 
   0   5  10     1014.08     1010.12     43.35 o 
   1   5  10       74.61      104.29     16.09 o 
   2   5  10      949.53      893.78     44.60 o 
   3   5  10      510.49      531.44     36.61 o 
   4   5  10      692.99      726.21     42.59 o 
   5   5  10      894.93      886.96     52.82 o 
   6   5  10      370.54      419.49     38.29 o 
   7   5  10      460.56      508.43     37.04 o 
   8   5  10       27.50       60.91     11.11 o 
   9   5  10      141.54      159.23     21.78 o 
  10   5  10      209.14      236.76     33.92 o 
  11   5  10      198.70      212.88     23.03 o 
  12   5  10      170.41      242.79     26.62 o 
 -14   6  10      807.94      841.42     54.49 o 
 -13   6  10       19.66       38.03     13.27 o 
 -12   6  10      479.79      368.10     34.50 o 
 -11   6  10     2119.40     1887.75     68.75 o 
 -10   6  10      628.25      593.32     42.67 o 
  -9   6  10       54.68       32.60     18.75 o 
  -8   6  10     1912.26     1919.76    145.44 o 
  -7   6  10      322.29      352.46     55.89 o 
  -6   6  10     1114.80     1126.60     62.26 o 
  -5   6  10      226.66      204.99     26.48 o 
  -4   6  10       38.72       49.49     11.37 o 
  -3   6  10     1024.96     1066.07     47.00 o 
  -2   6  10      427.17      427.64     33.32 o 
  -1   6  10     2165.52     2103.11     68.25 o 
   0   6  10      289.68      291.24     28.06 o 
   1   6  10      206.02      270.81     27.04 o 
   2   6  10      741.98      761.01     51.91 o 
   3   6  10     1201.41     1308.84     79.28 o 
   4   6  10       64.77       49.69     12.73 o 
   5   6  10     1324.19     1280.09     62.13 o 
   6   6  10      418.43      447.35     41.91 o 
   7   6  10      317.43      452.64     43.52 o 
   8   6  10      485.80      481.45     67.58 o 
   9   6  10      444.51      524.30     41.00 o 
  10   6  10      417.27      465.53     37.85 o 
  11   6  10        3.47       29.97     15.70 o 
 -11   7  10      529.99      434.66     45.26 o 
 -10   7  10       95.19      119.49     23.39 o 
  -9   7  10      176.73      178.78     25.72 o 
  -8   7  10      210.77      286.38     34.59 o 
  -7   7  10      679.03      659.94     54.65 o 
  -6   7  10       86.45       73.33     17.56 o 
  -5   7  10      189.85      239.76     36.08 o 
  -4   7  10      975.52      867.48     60.00 o 
  -3   7  10      522.93      514.80     45.53 o 
  -2   7  10     1471.37     1322.77     53.33 o 
  -1   7  10      124.96      167.01     19.18 o 
   0   7  10     1223.09     1242.20     51.90 o 
   1   7  10       34.35       52.75     11.18 o 
   2   7  10      537.82      571.22     48.38 o 
   3   7  10       66.50       92.90     20.79 o 
   4   7  10      789.49      851.00     62.62 o 
   5   7  10       73.18       94.16     21.78 o 
   6   7  10      877.01      960.37     66.86 o 
   7   7  10      507.36      528.96     49.72 o 
   8   7  10      200.19      249.12     32.26 o 
  -7   8  10      788.49      733.32     78.04 o 
  -6   8  10      495.32      489.26     58.02 o 
  -5   8  10      317.97      326.25     39.24 o 
  -4   8  10      374.64      354.01     59.07 o 
  -3   8  10      168.12      232.28     38.79 o 
  -2   8  10       35.60       64.77     17.88 o 
  -1   8  10      155.45      141.29     23.21 o 
   0   8  10      182.60      238.28     31.54 o 
   1   8  10      670.67      695.40     66.57 o 
   2   8  10       29.93       50.88     34.86 o 
   3   8  10      130.31      192.58     27.82 o 
 -19   1  11        3.25        6.72     30.89 o 
 -18   1  11      159.13      190.79     81.59 o 
 -17   1  11       23.03       78.83     21.62 o 
 -16   1  11       33.32       41.63     24.69 o 
 -15   1  11      137.02      194.95     27.33 o 
 -14   1  11      302.48      326.48     33.49 o 
 -13   1  11     1554.10     1553.04     47.63 o 
 -12   1  11      129.79      152.06     15.88 o 
 -11   1  11       78.18       90.13     12.30 o 
 -10   1  11        9.95       29.32      7.88 o 
  -9   1  11      154.33      172.80     16.20 o 
  -8   1  11      101.21      112.37     13.19 o 
  -7   1  11      362.75      384.88     24.36 o 
  -6   1  11       54.65       56.02      8.35 o 
  -5   1  11     1145.76     1086.34     30.43 o 
  -4   1  11      113.66      142.77     12.23 o 
  -3   1  11      279.12      249.81     16.13 o 
  -2   1  11     1801.47     1837.42     41.52 o 
  -1   1  11        2.58       13.98      5.49 o 
   0   1  11      131.35      137.17     13.67 o 
   1   1  11       10.08       10.43      6.02 o 
   2   1  11      125.42      143.10     14.36 o 
   3   1  11      588.58      575.85     34.33 o 
   4   1  11     1186.68     1080.01     41.68 o 
   5   1  11      531.52      472.48     32.77 o 
   6   1  11      480.31      429.55     31.45 o 
   7   1  11        8.08       13.58      8.58 o 
   8   1  11      353.99      322.98     27.93 o 
   9   1  11       50.10       32.49     12.02 o 
  10   1  11      709.32      631.10     41.11 o 
  11   1  11      128.17      156.03     19.82 o 
  12   1  11        6.29        8.49     11.44 o 
  13   1  11        7.70       34.87     14.26 o 
  14   1  11       15.71        4.38     14.48 o 
  15   1  11      403.36      388.31     45.31 o 
 -19   2  11      193.70      267.02     44.30 o 
 -18   2  11        0.74       41.00     20.88 o 
 -17   2  11      717.63      782.15     58.37 o 
 -16   2  11       41.57       45.88     15.34 o 
 -15   2  11     1188.84     1117.12     49.04 o 
 -14   2  11      391.17      486.99     41.39 o 
 -13   2  11      181.82      209.49     26.53 o 
 -12   2  11      397.13      379.93     34.84 o 
 -11   2  11       94.90      118.62     15.10 o 
 -10   2  11     1140.08     1128.42     38.70 o 
  -9   2  11      236.69      247.25     20.26 o 
  -8   2  11     4504.76     4169.20    196.10 o 
  -7   2  11      529.46      484.88     27.54 o 
  -6   2  11      574.53      529.02     28.17 o 
  -5   2  11       96.77      101.78     11.95 o 
  -4   2  11     3230.69     3057.32     66.13 o 
  -3   2  11      126.10      146.63     20.30 o 
  -2   2  11      111.40      137.63     13.21 o 
  -1   2  11      195.38      199.63     16.83 o 
   0   2  11       80.18       69.88     10.40 o 
   1   2  11      848.42      841.62     31.93 o 
   2   2  11      407.16      444.33     26.22 o 
   3   2  11     1002.51      945.18     35.02 o 
   4   2  11       31.65       31.30      8.11 o 
   5   2  11     3820.07     3725.79     79.77 o 
   6   2  11      306.21      342.46     28.58 o 
   7   2  11      782.99      870.19     43.77 o 
   8   2  11       12.44       27.29     11.79 o 
   9   2  11      282.62      293.20     32.06 o 
  10   2  11       22.89       42.66     11.45 o 
  11   2  11      231.64      295.09     33.47 o 
  12   2  11      317.73      322.07     36.26 o 
  13   2  11      794.40      936.85     64.33 o 
  14   2  11      141.13      131.31     24.99 o 
  15   2  11      175.71      185.24     27.34 o 
 -18   3  11     1433.02     1336.98     61.31 o 
 -17   3  11        1.32       24.61     11.54 o 
 -16   3  11     1377.33     1248.39     61.82 o 
 -15   3  11      245.63      240.65     25.80 o 
 -14   3  11       74.37       95.04     16.77 o 
 -13   3  11      185.89      205.93     23.07 o 
 -12   3  11      367.21      353.70     30.18 o 
 -11   3  11      659.85      611.78     40.32 o 
 -10   3  11      189.85      218.65     23.74 o 
  -9   3  11     1819.52     1806.56     51.39 o 
  -8   3  11      325.90      319.93     23.94 o 
  -7   3  11      876.05      892.05     34.19 o 
  -6   3  11     1717.94     1592.88     46.03 o 
  -5   3  11     4510.79     4467.67     89.23 o 
  -4   3  11     1038.55      961.18     40.53 o 
  -3   3  11     1683.48     1623.19     53.07 o 
  -2   3  11      165.95      177.68     19.92 o 
  -1   3  11      861.97      835.18     38.83 o 
   0   3  11      334.90      345.27     23.63 o 
   1   3  11     1707.36     1645.15     46.53 o 
   2   3  11      153.58      229.38     19.71 o 
   3   3  11     1477.94     1359.65     42.60 o 
   4   3  11      714.35      773.83     39.25 o 
   5   3  11       46.15       74.14     11.67 o 
   6   3  11      825.23      871.15     37.18 o 
   7   3  11        0.36        7.14      7.52 o 
   8   3  11      901.81      926.37     46.36 o 
   9   3  11       18.20       28.89     12.18 o 
  10   3  11     1058.71     1012.49     62.89 o 
  11   3  11      110.89      126.05     20.92 o 
  12   3  11      324.05      338.52     39.27 o 
  13   3  11       81.50      108.84     22.01 o 
  14   3  11      429.29      372.22     48.54 o 
 -17   4  11      527.84      581.85     43.59 o 
 -16   4  11      257.42      220.42     25.76 o 
 -15   4  11      633.25      628.25     44.51 o 
 -14   4  11      672.74      660.35     44.67 o 
 -13   4  11      775.72      776.50     47.62 o 
 -12   4  11      543.52      611.71     41.50 o 
 -11   4  11     1884.42     1905.33     64.69 o 
 -10   4  11      282.74      265.22     26.91 o 
  -9   4  11       34.09       22.35     10.69 o 
  -8   4  11     2597.05     2482.83     75.79 o 
  -7   4  11        1.66        5.84      6.98 o 
  -6   4  11      699.35      729.06     40.66 o 
  -5   4  11      152.26      142.14     18.33 o 
  -4   4  11      252.59      301.40     26.49 o 
  -3   4  11       82.57       94.17     15.07 o 
  -2   4  11      403.60      449.03     32.96 o 
  -1   4  11     1071.27     1063.31     43.88 o 
   0   4  11      712.49      800.97     42.79 o 
   1   4  11      715.36      690.11     40.19 o 
   2   4  11      627.83      545.61     36.66 o 
   3   4  11      565.03      589.07     37.66 o 
   4   4  11       93.40      100.54     13.11 o 
   5   4  11      712.09      691.28     35.75 o 
   6   4  11      585.25      623.46     35.34 o 
   7   4  11      465.98      521.04     32.20 o 
   8   4  11      110.28      143.29     17.93 o 
   9   4  11     1021.17     1037.53     52.25 o 
  10   4  11       73.91      128.29     21.51 o 
  11   4  11      373.48      350.80     38.49 o 
  12   4  11        1.93       23.32     12.42 o 
  13   4  11      584.67      623.70     54.91 o 
 -15   5  11      183.08      155.39     23.08 o 
 -14   5  11      403.74      451.43     38.34 o 
 -13   5  11      159.17      174.15     21.74 o 
 -12   5  11     1417.64     1262.93     53.72 o 
 -11   5  11     1181.96     1248.57     76.74 o 
 -10   5  11      252.41      222.97     24.42 o 
  -9   5  11      105.73      106.05     28.03 o 
  -8   5  11      718.87      694.69     52.95 o 
  -7   5  11      194.37      191.95     25.87 o 
  -6   5  11        0.04        0.00      7.63 o 
  -5   5  11       39.67       51.50     11.55 o 
  -4   5  11      251.39      265.33     25.80 o 
  -3   5  11       88.49       74.20     17.25 o 
  -2   5  11        3.99       14.90      8.57 o 
  -1   5  11     1025.22      966.94     56.41 o 
   0   5  11     1303.94     1170.99     48.08 o 
   1   5  11        3.05       31.81     10.00 o 
   2   5  11      187.84      170.21     20.64 o 
   3   5  11      168.43      165.14     20.48 o 
   4   5  11      201.14      212.71     23.13 o 
   5   5  11      192.10      181.98     20.53 o 
   6   5  11       19.40       53.45     13.30 o 
   7   5  11      156.81      179.47     20.74 o 
   8   5  11      130.76      104.07     15.54 o 
   9   5  11       60.06       53.72     15.18 o 
  10   5  11      175.90      214.02     29.08 o 
  11   5  11      104.63      141.20     23.84 o 
 -13   6  11       87.89       86.10     24.13 o 
 -12   6  11       38.96       79.24     17.70 o 
 -11   6  11       27.88       42.90     15.70 o 
 -10   6  11      186.60      206.56     28.05 o 
  -9   6  11        5.44       12.22     11.27 o 
  -8   6  11      339.94      314.17     42.71 o 
  -7   6  11      182.66      193.10     27.62 o 
  -6   6  11       22.82       30.87     12.95 o 
  -5   6  11      755.60      688.87     53.72 o 
  -4   6  11      114.10      127.93     16.83 o 
  -3   6  11        0.40       16.40     12.41 o 
  -2   6  11      831.28      854.98     58.25 o 
  -1   6  11      448.15      471.72     36.51 o 
   0   6  11       38.57       59.59     12.18 o 
   1   6  11       20.93       12.39     11.05 o 
   2   6  11       82.16       80.94     17.50 o 
   3   6  11       20.49       55.27     12.06 o 
   4   6  11      169.55      213.90     37.58 o 
   5   6  11        4.31       37.88     14.97 o 
   6   6  11       13.20        9.56     12.62 o 
   7   6  11        4.33       19.34     16.59 o 
   8   6  11        2.80       14.03     15.69 o 
   9   6  11       66.92       62.61     18.27 o 
 -10   7  11       29.82       17.14     12.92 o 
  -9   7  11       48.74       61.49     18.61 o 
  -8   7  11      122.79       84.36     18.90 o 
  -7   7  11        0.55        0.62     11.22 o 
  -6   7  11       27.06       63.24     18.81 o 
  -5   7  11       65.53       65.51     17.17 o 
  -4   7  11      380.67      408.54     43.37 o 
  -3   7  11       39.16       27.52     18.67 o 
  -2   7  11        1.77       22.61     11.73 o 
  -1   7  11      519.25      517.59     38.64 o 
   0   7  11       16.29       51.83     12.50 o 
   1   7  11        2.79       10.05     11.22 o 
   2   7  11      158.31      171.06     23.97 o 
   3   7  11        0.95       25.32     21.80 o 
   4   7  11      183.14      220.80     28.80 o 
   5   7  11      478.68      544.41     50.48 o 
   6   7  11      216.75      205.82     31.40 o 
 -18   0  12      159.27      155.79     44.99 o 
 -17   0  12     1076.70     1271.17    131.62 o 
 -16   0  12        1.76       20.82     20.15 o 
 -15   0  12      973.66     1104.63    115.50 o 
 -14   0  12       44.27       72.77     20.18 o 
 -13   0  12     5612.84     5397.88    174.54 o 
 -12   0  12      457.72      399.48     44.63 o 
 -11   0  12      659.37      840.89     62.59 o 
 -10   0  12      298.81      381.28     42.13 o 
  -9   0  12      479.13      589.12     50.53 o 
  -8   0  12      221.51      244.84     24.70 o 
  -7   0  12       10.01       45.54     11.70 o 
  -6   0  12      451.33      503.52     34.54 o 
  -5   0  12     2232.50     2280.92     70.80 o 
  -4   0  12      224.88      236.42     23.49 o 
  -3   0  12       42.95       45.59     13.47 o 
  -2   0  12     5713.85     5395.41    126.52 o 
  -1   0  12       61.26       58.84     32.23 o 
   0   0  12     4511.04     4249.31    167.54 o 
   1   0  12      383.59      329.81     37.57 o 
   2   0  12      295.93      333.48     62.11 o 
   3   0  12      589.35      485.10     47.00 o 
   4   0  12     4384.78     4096.01    137.93 o 
   5   0  12      221.40      176.50     29.15 o 
   6   0  12     1319.69     1159.86     65.76 o 
   7   0  12      845.22      788.10     62.41 o 
   8   0  12      141.44      149.41     28.72 o 
   9   0  12      801.20      897.01     69.15 o 
  10   0  12      728.23      653.89     61.16 o 
  11   0  12      477.34      558.45     58.15 o 
  12   0  12      277.99      268.18     38.93 o 
  13   0  12       12.07       49.68     18.23 o 
  14   0  12       23.29       13.43     26.19 o 
 -18   1  12       93.48      121.48     28.00 o 
 -17   1  12       76.49      103.50     23.69 o 
 -16   1  12      419.11      463.00     41.99 o 
 -15   1  12      845.52      885.48     58.50 o 
 -14   1  12     1517.81     1599.38     68.66 o 
 -13   1  12      564.45      601.06     38.89 o 
 -12   1  12       94.50      142.27     23.26 o 
 -11   1  12        3.82        7.07      9.44 o 
 -10   1  12     1560.26     1553.13     46.87 o 
  -9   1  12      238.17      260.90     21.13 o 
  -8   1  12      949.77      977.67     38.82 o 
  -7   1  12      272.63      346.49     35.79 o 
  -6   1  12     1784.66     1729.96     47.51 o 
  -5   1  12       16.76       30.24      6.90 o 
  -4   1  12      140.38      169.68     14.20 o 
  -3   1  12     2502.32     2435.19     57.57 o 
  -2   1  12     1268.17     1130.32     41.95 o 
  -1   1  12      963.80      891.51     31.67 o 
   0   1  12      576.72      556.12     27.42 o 
   1   1  12     2662.25     2588.01     70.16 o 
   2   1  12      753.21      681.17     38.03 o 
   3   1  12      401.77      420.98     31.41 o 
   4   1  12      194.92      212.44     22.26 o 
   5   1  12      703.74      600.24     38.16 o 
   6   1  12      480.05      470.25     34.72 o 
   7   1  12      345.41      314.14     34.50 o 
   8   1  12      711.04      731.38     43.19 o 
   9   1  12       35.83       39.51     15.12 o 
  10   1  12      568.51      504.74     38.34 o 
  11   1  12       72.81       91.96     16.47 o 
  12   1  12     1609.66     1499.95     63.00 o 
  13   1  12      438.04      343.34     37.91 o 
  14   1  12       23.33       46.83     27.42 o 
 -18   2  12      123.37      173.47     27.77 o 
 -17   2  12      162.33      245.89     30.01 o 
 -16   2  12      160.87      180.17     36.77 o 
 -15   2  12        8.49       12.99     11.78 o 
 -14   2  12        0.32       31.20     12.03 o 
 -13   2  12       53.12       52.84     13.12 o 
 -12   2  12       39.31       55.27     12.41 o 
 -11   2  12      100.10      138.39     21.82 o 
 -10   2  12      673.32      724.45     35.91 o 
  -9   2  12      939.04      905.29     36.22 o 
  -8   2  12      101.53      115.72     14.21 o 
  -7   2  12      245.71      256.81     20.77 o 
  -6   2  12      630.04      677.27     31.44 o 
  -5   2  12     2684.49     2522.55     70.01 o 
  -4   2  12     2700.30     2417.03     92.37 o 
  -3   2  12      408.97      376.09     28.81 o 
  -2   2  12      108.76      117.84     13.63 o 
  -1   2  12      611.99      622.95     40.14 o 
   0   2  12       29.14       38.90      9.07 o 
   1   2  12      537.32      506.94     28.34 o 
   2   2  12      867.13      791.82     33.07 o 
   3   2  12        6.56       24.61      8.31 o 
   4   2  12      220.56      185.91     23.36 o 
   5   2  12      602.43      479.55     34.34 o 
   6   2  12       12.74       10.90      8.64 o 
   7   2  12      401.74      356.63     30.66 o 
   8   2  12       88.46      105.48     16.67 o 
   9   2  12       59.10       70.83     14.45 o 
  10   2  12      125.12      124.13     17.94 o 
  11   2  12      175.52      159.60     22.30 o 
  12   2  12        0.24       10.98     12.84 o 
  13   2  12      488.18      415.48     43.52 o 
  14   2  12       84.11       62.01     17.19 o 
 -17   3  12        0.55       16.68     12.36 o 
 -16   3  12        2.18       13.02     12.26 o 
 -15   3  12       27.58       60.19     13.78 o 
 -14   3  12        0.21        1.78     10.19 o 
 -13   3  12        0.22       15.75     11.05 o 
 -12   3  12       15.94        9.13     10.86 o 
 -11   3  12      151.09      174.09     21.41 o 
 -10   3  12       64.23       30.34     10.59 o 
  -9   3  12      139.15      135.56     15.73 o 
  -8   3  12        2.28       15.40      7.53 o 
  -7   3  12      675.06      683.95     33.02 o 
  -6   3  12      466.70      479.57     33.92 o 
  -5   3  12        5.45       21.97      8.62 o 
  -4   3  12       74.02       87.47     15.06 o 
  -3   3  12       15.40       26.49      9.29 o 
  -2   3  12       77.81       77.22     13.34 o 
  -1   3  12       83.81       61.66     12.67 o 
   0   3  12       56.79       55.03     15.03 o 
   1   3  12       82.11       85.67     11.88 o 
   2   3  12       13.04       22.29      9.25 o 
   3   3  12       89.89      138.25     15.24 o 
   4   3  12      287.42      278.13     22.91 o 
   5   3  12       18.48       21.89      8.76 o 
   6   3  12       23.37       13.88     10.35 o 
   7   3  12      182.72      153.58     23.27 o 
   8   3  12       33.34       48.74     11.52 o 
   9   3  12      163.10      163.02     22.45 o 
  10   3  12        0.65        3.08     11.82 o 
  11   3  12        2.45       23.24     13.30 o 
  12   3  12      138.15      170.46     26.61 o 
  13   3  12       72.11       80.29     39.66 o 
 -16   4  12        4.93       42.38     13.87 o 
 -15   4  12      172.44      164.22     22.42 o 
 -14   4  12       32.17       62.39     14.72 o 
 -13   4  12       11.64       52.67     13.42 o 
 -12   4  12      118.14      123.01     18.53 o 
 -11   4  12      140.66      136.10     18.74 o 
 -10   4  12      116.48      105.46     16.83 o 
  -9   4  12       38.02       52.25     13.53 o 
  -8   4  12       10.53       22.26     14.27 o 
  -7   4  12       53.38       62.85     13.45 o 
  -6   4  12     1004.39      905.14     47.40 o 
  -5   4  12       24.53       21.88      9.50 o 
  -4   4  12      466.37      513.95     35.94 o 
  -3   4  12       68.66       55.04     12.60 o 
  -2   4  12      103.57      124.61     17.86 o 
  -1   4  12       67.82       70.44     13.19 o 
   0   4  12      139.04      165.09     20.30 o 
   1   4  12       35.84       44.04     17.83 o 
   2   4  12      183.65      157.95     19.34 o 
   3   4  12      207.21      195.82     22.28 o 
   4   4  12       67.28       95.36     16.19 o 
   5   4  12      195.82      213.53     19.82 o 
   6   4  12        4.48       23.90      8.95 o 
   7   4  12      357.73      398.78     32.80 o 
   8   4  12      311.69      373.23     37.82 o 
   9   4  12       38.13       45.33     20.97 o 
  10   4  12        5.17       41.33     16.69 o 
  11   4  12      132.34      113.08     20.54 o 
  12   4  12        1.90        5.90     14.90 o 
 -14   5  12      313.61      337.54     33.22 o 
 -13   5  12       11.24       36.51     13.95 o 
 -12   5  12      428.38      473.15     38.45 o 
 -11   5  12      103.24      125.88     22.30 o 
 -10   5  12      429.03      387.77     40.28 o 
  -9   5  12      606.47      514.23     47.04 o 
  -8   5  12      418.84      434.51     47.79 o 
  -7   5  12       62.22       60.91     14.03 o 
  -6   5  12      894.50      824.86     56.15 o 
  -5   5  12      108.08       89.66     22.59 o 
  -4   5  12      701.60      677.01     42.48 o 
  -3   5  12      237.31      292.73     27.38 o 
  -2   5  12      267.00      274.83     27.25 o 
  -1   5  12      799.64      793.85     58.35 o 
   0   5  12      175.98      195.34     21.44 o 
   1   5  12      549.36      578.64     50.21 o 
   2   5  12       59.32      112.89     16.71 o 
   3   5  12      822.32      878.17     48.66 o 
   4   5  12      284.55      302.21     28.48 o 
   5   5  12      605.72      594.47     40.82 o 
   6   5  12      281.60      334.04     34.89 o 
   7   5  12       93.12      148.76     30.77 o 
   8   5  12      105.99      199.47     25.57 o 
   9   5  12      138.67      180.87     22.64 o 
  10   5  12      380.67      369.57     43.74 o 
 -12   6  12        9.51        0.00     15.83 o 
 -11   6  12      688.76      668.92     66.14 o 
 -10   6  12       97.96       70.10     25.11 o 
  -9   6  12       99.90       96.46     19.68 o 
  -8   6  12        2.92       19.04     19.57 o 
  -7   6  12      609.84      540.16     47.75 o 
  -6   6  12      243.57      225.24     29.35 o 
  -5   6  12      445.15      458.15     44.45 o 
  -4   6  12     1194.83     1113.86     52.42 o 
  -3   6  12        3.60       10.83      8.91 o 
  -2   6  12      543.45      565.30     45.17 o 
  -1   6  12      539.55      559.60     40.95 o 
   0   6  12      929.15     1025.63     52.18 o 
   1   6  12      175.40      177.49     19.87 o 
   2   6  12      847.84      853.67     50.38 o 
   3   6  12       24.11       53.64     16.40 o 
   4   6  12      841.92      901.00     62.65 o 
   5   6  12        6.80       25.68     13.81 o 
   6   6  12      608.41      665.31     77.36 o 
   7   6  12      468.65      481.61     46.91 o 
   8   6  12      444.96      587.89     52.23 o 
  -8   7  12      360.80      387.29     54.65 o 
  -7   7  12       58.50       78.78     33.82 o 
  -6   7  12      265.34      287.11     36.66 o 
  -5   7  12      411.43      366.01     39.33 o 
  -4   7  12      391.03      434.36     43.41 o 
  -3   7  12      289.38      289.24     33.67 o 
  -2   7  12      307.62      360.98     40.18 o 
  -1   7  12      665.39      741.82     48.91 o 
   0   7  12      114.82      149.84     19.56 o 
   1   7  12      188.06      243.82     25.53 o 
   2   7  12       10.18       25.25     16.98 o 
   3   7  12      566.96      574.45     78.10 o 
   4   7  12       28.30       71.62     18.55 o 
 -17   1  13      231.61      221.22     39.62 o 
 -16   1  13       43.99       60.27     21.41 o 
 -15   1  13      126.94      161.89     30.59 o 
 -14   1  13       15.80        7.74     22.40 o 
 -13   1  13     1616.91     1566.20     60.03 o 
 -12   1  13      529.45      619.94     39.61 o 
 -11   1  13        3.44       18.00      9.03 o 
 -10   1  13       23.92       46.23      9.79 o 
  -9   1  13       50.15       57.38     12.33 o 
  -8   1  13       90.55       99.55     13.24 o 
  -7   1  13       82.18       90.72     12.63 o 
  -6   1  13     3071.74     2854.70     67.08 o 
  -5   1  13       51.71       49.72     11.33 o 
  -4   1  13        3.01        0.07      7.54 o 
  -3   1  13      191.70      264.19     20.76 o 
  -2   1  13      386.49      396.27     25.22 o 
  -1   1  13      514.05      539.56     34.41 o 
   0   1  13      670.31      672.38     50.59 o 
   1   1  13      492.52      475.09     33.37 o 
   2   1  13       25.79       37.45     10.89 o 
   3   1  13        9.15       19.58      9.73 o 
   4   1  13      546.59      507.09     35.84 o 
   5   1  13     1159.48     1007.24     46.15 o 
   6   1  13      220.25      208.36     22.98 o 
   7   1  13      115.27       83.35     15.44 o 
   8   1  13       40.90       30.46     11.56 o 
   9   1  13       75.72       91.01     16.32 o 
  10   1  13       30.92       24.85     11.39 o 
  11   1  13       91.78       94.43     17.43 o 
  12   1  13        9.36       47.06     12.62 o 
  13   1  13      122.18      144.41     22.93 o 
 -17   2  13        5.51       20.45     14.62 o 
 -16   2  13      129.59      174.35     26.75 o 
 -15   2  13       51.95       62.24     20.21 o 
 -14   2  13     1364.65     1383.59     79.67 o 
 -13   2  13      923.43      943.46     47.60 o 
 -12   2  13        5.33       18.59     10.16 o 
 -11   2  13     1427.60     1423.84     46.87 o 
 -10   2  13      143.40      170.30     17.62 o 
  -9   2  13     2183.77     2034.39     69.81 o 
  -8   2  13      381.95      402.97     27.35 o 
  -7   2  13      644.30      627.68     38.69 o 
  -6   2  13       11.37       18.49      8.98 o 
  -5   2  13     1762.85     1674.36     56.30 o 
  -4   2  13       36.01       58.18     12.93 o 
  -3   2  13     2610.92     2468.35     70.71 o 
  -2   2  13       81.56       86.02     14.11 o 
  -1   2  13     1020.31      965.24     41.88 o 
   0   2  13       81.53      108.81     13.76 o 
   1   2  13      577.60      495.12     29.15 o 
   2   2  13      843.98      797.80     40.85 o 
   3   2  13       23.94       20.63      9.56 o 
   4   2  13      218.34      263.39     26.15 o 
   5   2  13      507.73      494.97     51.66 o 
   6   2  13      170.45      135.65     19.16 o 
   7   2  13       23.97       14.72     12.23 o 
   8   2  13      535.96      560.49     39.94 o 
   9   2  13        6.79       38.69     11.45 o 
  10   2  13      498.32      513.86     39.91 o 
  11   2  13       40.13       54.00     17.47 o 
  12   2  13      552.55      529.67     49.01 o 
 -16   3  13      386.31      468.38     47.33 o 
 -15   3  13      251.56      296.94     30.85 o 
 -14   3  13       19.35       16.62     10.69 o 
 -13   3  13      785.44      748.57     46.44 o 
 -12   3  13      279.69      332.46     29.74 o 
 -11   3  13      587.39      661.18     42.60 o 
 -10   3  13     2117.55     2071.31     67.13 o 
  -9   3  13      860.57      828.17     43.30 o 
  -8   3  13     1322.17     1387.92     52.38 o 
  -7   3  13       85.79      111.45     15.90 o 
  -6   3  13     2236.51     2110.73     66.63 o 
  -5   3  13      185.77      177.44     20.55 o 
  -4   3  13     1664.88     1601.11     56.19 o 
  -3   3  13        1.20        6.54      8.34 o 
  -2   3  13      554.09      580.60     39.76 o 
  -1   3  13       37.55       43.03      9.46 o 
   0   3  13       37.46       41.60     10.54 o 
   1   3  13     1262.99     1206.48     47.35 o 
   2   3  13      277.80      218.53     23.06 o 
   3   3  13      471.97      529.60     31.49 o 
   4   3  13       66.34       76.90     14.43 o 
   5   3  13     1677.85     1650.04     58.94 o 
   6   3  13        2.79       14.45     11.04 o 
   7   3  13      889.47      981.42     52.26 o 
   8   3  13      286.82      276.71     27.85 o 
   9   3  13      827.81      734.11     55.97 o 
  10   3  13        0.72       27.34     22.68 o 
  11   3  13      166.42      209.45     30.63 o 
 -15   4  13       87.22       82.90     17.66 o 
 -14   4  13      419.48      458.56     38.38 o 
 -13   4  13       89.66       96.30     18.01 o 
 -12   4  13      508.38      445.35     36.21 o 
 -11   4  13      476.94      527.53     46.29 o 
 -10   4  13      717.25      668.54     64.33 o 
  -9   4  13     1249.71     1243.09     60.29 o 
  -8   4  13       48.24       79.10     16.26 o 
  -7   4  13      947.82      965.92     47.77 o 
  -6   4  13       38.20       58.75     12.21 o 
  -5   4  13      820.70      931.40     48.07 o 
  -4   4  13        5.98       12.47      8.48 o 
  -3   4  13      270.36      371.95     34.12 o 
  -2   4  13      532.13      539.25     38.01 o 
  -1   4  13      758.88      824.55     44.41 o 
   0   4  13      584.49      562.22     39.05 o 
   1   4  13      720.02      678.12     42.24 o 
   2   4  13      382.00      378.55     31.24 o 
   3   4  13       47.82       86.65     14.51 o 
   4   4  13      694.71      729.70     54.76 o 
   5   4  13      194.51      269.52     27.04 o 
   6   4  13      257.01      343.56     31.08 o 
   7   4  13        1.92       30.99     18.92 o 
   8   4  13      273.63      312.54     44.64 o 
   9   4  13       39.78       72.38     17.99 o 
  10   4  13      583.57      701.16     59.49 o 
 -13   5  13      274.48      321.67     38.90 o 
 -12   5  13       82.13      125.65     23.59 o 
 -11   5  13      280.75      329.53     37.01 o 
 -10   5  13      236.84      261.67     31.93 o 
  -9   5  13      360.33      391.77     59.29 o 
  -8   5  13      201.41      295.76     33.91 o 
  -7   5  13       12.28        2.83     11.08 o 
  -6   5  13      116.05      124.90     28.48 o 
  -5   5  13       36.21       59.63     12.75 o 
  -4   5  13      330.10      392.42     32.95 o 
  -3   5  13      341.62      367.32     31.99 o 
  -2   5  13      422.80      495.38     37.57 o 
  -1   5  13      332.82      405.84     33.65 o 
   0   5  13      302.65      337.14     30.42 o 
   1   5  13      138.67      124.81     17.82 o 
   2   5  13      151.83      132.56     18.33 o 
   3   5  13      148.36      165.26     20.67 o 
   4   5  13      218.18      233.93     24.29 o 
   5   5  13      124.96      148.01     22.13 o 
   6   5  13      197.81      183.63     25.05 o 
   7   5  13       33.02       86.82     22.52 o 
   8   5  13        7.92        0.00     18.07 o 
 -10   6  13       46.60       76.17     18.48 o 
  -9   6  13        0.27       17.83     15.09 o 
  -8   6  13      339.37      369.58     38.98 o 
  -7   6  13      279.98      296.85     35.42 o 
  -6   6  13        6.04       38.13     15.13 o 
  -5   6  13      240.56      260.40     33.17 o 
  -4   6  13       12.69       25.07     21.63 o 
  -3   6  13        9.14       22.13     10.15 o 
  -2   6  13      107.43      128.90     17.84 o 
  -1   6  13        0.60       26.55     11.77 o 
   0   6  13        7.81       35.73     12.49 o 
   1   6  13        6.51       26.04     13.57 o 
   2   6  13        4.86       34.29     12.15 o 
   3   6  13       82.13      117.68     17.01 o 
   4   6  13       19.70       47.96     19.24 o 
   5   6  13        2.49       25.01     15.95 o 
   6   6  13       52.00       53.45     18.04 o 
  -5   7  13        5.07       11.83     15.01 o 
  -4   7  13        8.92       31.26     19.70 o 
  -3   7  13       46.92       70.76     21.31 o 
  -2   7  13       74.76      114.74     21.86 o 
  -1   7  13       22.72       44.43     14.19 o 
   0   7  13       44.06       57.10     14.30 o 
 -17   0  14       21.37       67.15     30.22 o 
 -16   0  14      891.98     1139.55    124.90 o 
 -15   0  14        2.12       14.77     21.49 o 
 -14   0  14      637.57      642.13     62.11 o 
 -13   0  14      444.88      494.88     53.17 o 
 -12   0  14     2532.26     2744.61    114.86 o 
 -11   0  14        0.72       43.30     14.95 o 
 -10   0  14      553.88      601.94    110.80 o 
  -9   0  14       46.70       64.18     19.34 o 
  -8   0  14      202.55      319.45     39.47 o 
  -7   0  14     1598.80     1494.99     73.91 o 
  -6   0  14     2287.10     2226.52     93.38 o 
  -5   0  14      282.79      257.90     34.36 o 
  -4   0  14       25.05       33.49     13.77 o 
  -3   0  14     2225.53     2069.85    212.87 o 
  -2   0  14        6.42        0.00     23.50 o 
  -1   0  14     2629.37     2604.89    104.34 o 
   0   0  14      306.42      266.09     38.45 o 
   1   0  14     3803.91     3455.47    127.12 o 
   2   0  14       13.53       34.57     15.65 o 
   3   0  14      787.05      888.58     66.98 o 
   4   0  14       76.72       73.72     20.14 o 
   5   0  14     1940.08     1763.46    165.19 o 
   6   0  14       86.15       77.88     20.81 o 
   7   0  14     1215.07     1187.37     75.88 o 
   8   0  14       85.69      113.67     24.65 o 
   9   0  14        4.58       26.11     18.47 o 
  10   0  14      583.65      555.22     59.83 o 
  11   0  14       74.73      117.92     37.27 o 
  12   0  14      678.64      745.38    100.73 o 
 -16   1  14       60.57      114.10     20.52 o 
 -15   1  14      193.43      244.75     30.02 o 
 -14   1  14       66.46      120.07     19.86 o 
 -13   1  14     2312.94     2404.11     75.66 o 
 -12   1  14       53.94       87.93     15.58 o 
 -11   1  14      659.39      722.61     43.55 o 
 -10   1  14       21.10       48.71     11.59 o 
  -9   1  14     1121.54     1101.72     45.37 o 
  -8   1  14      441.17      521.58     31.28 o 
  -7   1  14      200.88      241.11     22.77 o 
  -6   1  14        4.16       12.08      9.21 o 
  -5   1  14       57.75       65.60     13.00 o 
  -4   1  14     2824.85     2667.63     74.51 o 
  -3   1  14     2264.40     2172.85     78.13 o 
  -2   1  14      587.64      622.81     37.96 o 
  -1   1  14        0.58        7.68      9.27 o 
   0   1  14     2091.68     2029.59     63.97 o 
   1   1  14      549.50      500.64     35.67 o 
   2   1  14     1906.29     1817.80     70.27 o 
   3   1  14      181.20      142.95     20.59 o 
   4   1  14      379.28      416.47     38.96 o 
   5   1  14      101.53       79.62     15.16 o 
   6   1  14      866.45      814.86     47.38 o 
   7   1  14      225.72      222.69     23.99 o 
   8   1  14      196.85      220.20     25.63 o 
   9   1  14      390.85      405.34     35.45 o 
  10   1  14      200.39      191.14     24.04 o 
  11   1  14      398.26      385.38     33.78 o 
 -16   2  14      373.34      457.70     45.48 o 
 -15   2  14        2.26        0.00     15.53 o 
 -14   2  14      273.91      349.76     58.76 o 
 -13   2  14        0.78       34.92     16.62 o 
 -12   2  14      168.48      244.71     28.49 o 
 -11   2  14      103.32      135.29     15.98 o 
 -10   2  14     1140.27     1082.75     41.55 o 
  -9   2  14       21.33       28.76     17.38 o 
  -8   2  14      868.20      841.00     45.61 o 
  -7   2  14      541.41      624.83     39.92 o 
  -6   2  14      200.57      197.04     23.46 o 
  -5   2  14        1.92       27.65     10.24 o 
  -4   2  14      427.19      397.97     31.09 o 
  -3   2  14      690.65      668.48     39.93 o 
  -2   2  14      527.93      517.57     35.59 o 
  -1   2  14      136.43      104.99     20.52 o 
   0   2  14        5.74       15.46     10.29 o 
   1   2  14      336.65      343.33     29.36 o 
   2   2  14       21.42       24.39     10.21 o 
   3   2  14     1274.31     1121.04     48.02 o 
   4   2  14       82.44      113.28     16.92 o 
   5   2  14       26.75       35.78     11.39 o 
   6   2  14      232.99      248.61     26.44 o 
   7   2  14      337.91      288.44     27.82 o 
   8   2  14       38.31       31.31     10.97 o 
   9   2  14      349.32      345.57     32.42 o 
  10   2  14       81.72      125.08     18.44 o 
  11   2  14       50.11       51.11     16.66 o 
 -15   3  14      157.63      191.61     29.54 o 
 -14   3  14       16.55       26.14     15.90 o 
 -13   3  14        1.03       30.08     11.82 o 
 -12   3  14        8.19       26.22     10.94 o 
 -11   3  14       44.32       25.26     14.37 o 
 -10   3  14       21.07       86.35     16.38 o 
  -9   3  14       20.29       38.50     11.22 o 
  -8   3  14       44.80       48.83     11.54 o 
  -7   3  14      536.30      562.24     38.89 o 
  -6   3  14       17.53       28.55     15.22 o 
  -5   3  14       48.15       66.69     13.18 o 
  -4   3  14        1.54       15.13      9.99 o 
  -3   3  14       14.74       26.39     10.22 o 
  -2   3  14       37.81       23.97      9.61 o 
  -1   3  14        7.46       17.80      9.56 o 
   0   3  14      131.56      127.01     19.77 o 
   1   3  14      371.38      382.49     31.41 o 
   2   3  14        3.25       15.85     18.14 o 
   3   3  14       14.57       26.21     12.95 o 
   4   3  14       25.04       19.55     17.64 o 
   5   3  14        2.80        8.96     10.42 o 
   6   3  14      120.32      119.41     17.03 o 
   7   3  14        1.90       25.82     13.28 o 
   8   3  14        0.29       18.79     11.49 o 
   9   3  14       48.06       42.82     14.94 o 
  10   3  14        7.24       20.36     14.74 o 
 -14   4  14       10.58       34.43     33.35 o 
 -13   4  14        0.03       21.54     15.74 o 
 -12   4  14        6.89        6.33     13.86 o 
 -11   4  14       13.24       22.41     15.09 o 
 -10   4  14      285.15      277.13     33.32 o 
  -9   4  14      431.75      462.20     43.86 o 
  -8   4  14      539.59      551.31     47.17 o 
  -7   4  14      260.07      300.93     28.37 o 
  -6   4  14       43.95       64.23     15.12 o 
  -5   4  14       71.56      105.29     15.51 o 
  -4   4  14       32.76       47.53     11.35 o 
  -3   4  14       26.39       29.94      9.66 o 
  -2   4  14       42.91       68.68     15.70 o 
  -1   4  14       14.78       26.01     10.32 o 
   0   4  14        1.33       23.24      9.76 o 
   1   4  14      347.58      365.29     31.73 o 
   2   4  14       31.93       75.90     13.86 o 
   3   4  14       73.92      102.31     21.61 o 
   4   4  14      141.12      146.82     23.69 o 
   5   4  14        9.34       36.15     14.56 o 
   6   4  14      214.98      241.82     30.04 o 
   7   4  14      103.32      138.48     33.24 o 
   8   4  14        1.10        3.66     14.18 o 
   9   4  14       36.23       15.06     15.47 o 
 -12   5  14       22.85       59.70     19.24 o 
 -11   5  14      211.73      223.69     32.37 o 
 -10   5  14        2.34       19.72     14.20 o 
  -9   5  14      182.04      221.22     29.79 o 
  -8   5  14      589.93      553.24     49.27 o 
  -7   5  14       10.70       50.99     13.93 o 
  -6   5  14      166.67      183.34     26.49 o 
  -5   5  14      120.74      163.09     20.71 o 
  -4   5  14      695.43      690.69     45.62 o 
  -3   5  14       81.11       58.88     13.44 o 
  -2   5  14      636.16      619.63     43.59 o 
  -1   5  14      137.36      167.91     21.20 o 
   0   5  14      534.21      610.69     42.63 o 
   1   5  14      305.13      260.26     26.72 o 
   2   5  14      614.22      681.81     45.76 o 
   3   5  14       42.90       70.82     14.69 o 
   4   5  14      137.62      162.87     19.84 o 
   5   5  14       47.95       70.21     20.12 o 
   6   5  14       90.95       87.82     26.80 o 
   7   5  14       55.03      104.15     27.53 o 
  -8   6  14      871.65      959.12     68.69 o 
  -7   6  14      401.09      422.72     44.15 o 
  -6   6  14      146.99      171.53     49.13 o 
  -5   6  14      211.27      220.73     35.57 o 
  -4   6  14       49.92       80.21     17.24 o 
  -3   6  14      389.03      387.31     34.26 o 
  -2   6  14      299.51      308.55     30.15 o 
  -1   6  14      610.15      596.18     44.28 o 
   0   6  14       21.55       31.82     13.29 o 
   1   6  14      404.24      416.20     34.97 o 
   2   6  14       57.02       75.87     14.70 o 
   3   6  14      374.43      453.34     44.30 o 
 -15   1  15       20.64       53.70     16.94 o 
 -14   1  15       28.43       44.34     13.24 o 
 -13   1  15       65.20       71.76     13.52 o 
 -12   1  15        5.55       13.02     16.77 o 
 -11   1  15        3.10       14.44      9.11 o 
 -10   1  15       31.01       62.12     12.99 o 
  -9   1  15      215.95      252.41     28.53 o 
  -8   1  15        0.52       17.22     11.45 o 
  -7   1  15     1435.20     1390.44     51.94 o 
  -6   1  15       55.82       83.47     13.43 o 
  -5   1  15      589.10      562.91     44.84 o 
  -4   1  15        6.00       26.90     11.97 o 
  -3   1  15       30.46       55.75     12.58 o 
  -2   1  15      510.09      523.01     44.03 o 
  -1   1  15      921.29      936.26     48.58 o 
   0   1  15       44.74       45.97     11.23 o 
   1   1  15      624.16      636.46     41.56 o 
   2   1  15       21.25       25.24     11.23 o 
   3   1  15        3.15       16.42     11.25 o 
   4   1  15      128.19      109.87     17.68 o 
   5   1  15        1.13       14.91     10.74 o 
   6   1  15       94.72       83.39     16.73 o 
   7   1  15        1.17        4.68     10.80 o 
   8   1  15       15.09       37.01     12.82 o 
   9   1  15      103.40      125.15     20.47 o 
  10   1  15       90.18       96.07     16.13 o 
 -15   2  15      423.85      584.36     52.03 o 
 -14   2  15      260.91      384.22     60.44 o 
 -13   2  15      193.47      303.79     33.78 o 
 -12   2  15      133.86      191.33     33.15 o 
 -11   2  15      518.90      585.79     47.16 o 
 -10   2  15      138.56      127.84     18.07 o 
  -9   2  15      160.20      208.03     23.62 o 
  -8   2  15      643.79      698.27     43.26 o 
  -7   2  15        0.20       14.35      9.08 o 
  -6   2  15      667.68      737.46     56.26 o 
  -5   2  15      122.28      132.50     17.73 o 
  -4   2  15     2581.18     2282.14     71.19 o 
  -3   2  15        1.63       12.40     11.79 o 
  -2   2  15      288.59      355.54     36.57 o 
  -1   2  15       58.44       73.24     16.61 o 
   0   2  15      337.24      281.67     31.33 o 
   1   2  15      441.89      448.87     41.45 o 
   2   2  15      111.26      120.24     20.80 o 
   3   2  15     1196.29     1066.64     49.48 o 
   4   2  15      110.65       83.94     16.08 o 
   5   2  15      300.82      363.00     32.44 o 
   6   2  15        3.70       16.04     10.86 o 
   7   2  15      540.88      517.21     41.07 o 
   8   2  15        4.57       16.46     12.60 o 
   9   2  15      442.12      412.26     37.13 o 
 -14   3  15      182.86      213.27     38.68 o 
 -13   3  15       19.36       64.52     16.00 o 
 -12   3  15      130.39      169.52     26.89 o 
 -11   3  15      905.36      995.64     64.12 o 
 -10   3  15      351.78      387.68     38.54 o 
  -9   3  15     1760.11     1702.29     84.72 o 
  -8   3  15      568.64      561.94     40.09 o 
  -7   3  15     1492.06     1502.80     57.26 o 
  -6   3  15       31.28       85.11     15.90 o 
  -5   3  15     1037.20     1001.33     48.18 o 
  -4   3  15       11.22       37.34      9.91 o 
  -3   3  15      524.48      554.17     39.20 o 
  -2   3  15      123.42      120.11     16.77 o 
  -1   3  15      541.44      581.34     68.02 o 
   0   3  15      147.36      194.97     25.75 o 
   1   3  15      199.33      178.78     25.77 o 
   2   3  15     1236.29     1150.48     67.40 o 
   3   3  15      432.07      423.17     41.07 o 
   4   3  15     1301.58     1245.60     64.88 o 
   5   3  15        0.70       12.35     13.53 o 
   6   3  15      533.09      485.06     37.95 o 
   7   3  15        0.53        0.00     10.89 o 
   8   3  15      659.66      670.13     47.08 o 
 -12   4  15      259.82      322.11     41.20 o 
 -11   4  15      321.89      358.45     39.59 o 
 -10   4  15      537.42      538.29     64.32 o 
  -9   4  15        2.24       25.29     13.19 o 
  -8   4  15      932.89      960.58     78.90 o 
  -7   4  15        6.75        4.79      9.32 o 
  -6   4  15      871.22      897.19     60.36 o 
  -5   4  15        2.25       22.26     13.57 o 
  -4   4  15     1362.77     1289.87     63.10 o 
  -3   4  15       15.37       41.24     11.63 o 
  -2   4  15      872.88      888.26     51.26 o 
  -1   4  15      861.05      811.72     48.31 o 
   0   4  15     1009.34      977.84     50.27 o 
   1   4  15      135.21      151.37     24.86 o 
   2   4  15      181.33      210.71     30.51 o 
   3   4  15      528.25      529.02     47.61 o 
   4   4  15       89.50      133.05     21.85 o 
   5   4  15      402.87      403.67     40.74 o 
   6   4  15       72.89       52.96     22.97 o 
   7   4  15      556.79      552.59     61.38 o 
 -10   5  15       22.02       14.28     15.87 o 
  -9   5  15       14.76       45.20     14.98 o 
  -8   5  15      103.35      123.13     23.91 o 
  -7   5  15      599.05      631.45     54.39 o 
  -6   5  15        1.21       25.13     13.08 o 
  -5   5  15      757.39      812.22     50.79 o 
  -4   5  15        3.11       28.30     14.34 o 
  -3   5  15      449.71      480.53     38.29 o 
  -2   5  15        9.72       33.26     12.21 o 
  -1   5  15     1161.31     1180.24     58.62 o 
   0   5  15      368.91      447.54     36.95 o 
   1   5  15        3.60       10.73     10.11 o 
   2   5  15       23.13       35.78     16.57 o 
   3   5  15      164.04      209.02     30.37 o 
   4   5  15       79.43       99.35     22.96 o 
 -14   0  16       38.33       58.01     19.67 o 
 -13   0  16     1652.18     1664.37     88.53 o 
 -12   0  16      604.84      762.25     67.78 o 
 -11   0  16      491.20      633.77     60.31 o 
 -10   0  16      213.08      306.88     60.44 o 
  -9   0  16      580.73      716.50     94.68 o 
  -8   0  16      289.39      305.54     57.75 o 
  -7   0  16      993.07     1157.68    116.17 o 
  -6   0  16      458.29      443.87     72.52 o 
  -5   0  16      336.54      340.46     63.79 o 
  -4   0  16     1551.22     1577.38    120.87 o 
  -3   0  16       11.63        1.34     17.46 o 
  -2   0  16     2104.80     1791.25     87.96 o 
  -1   0  16       20.26       27.87     15.19 o 
   0   0  16      940.25      863.93     69.29 o 
   1   0  16      392.34      346.84     75.88 o 
   2   0  16       71.61       68.99     22.08 o 
   3   0  16      155.97      146.78     30.69 o 
   4   0  16      940.36      818.48     70.37 o 
   5   0  16      585.69      478.43     82.93 o 
   6   0  16      794.49      751.05     69.76 o 
   7   0  16       41.22        0.00     16.30 o 
   8   0  16        2.76       26.34     18.23 o 
 -14   1  16     1425.66     1342.11     66.28 o 
 -13   1  16       86.47      107.05     28.08 o 
 -12   1  16      312.65      465.65     42.24 o 
 -11   1  16        2.07       27.85     12.60 o 
 -10   1  16      912.16      988.61     61.25 o 
  -9   1  16      230.84      288.32     31.11 o 
  -8   1  16      382.48      402.85     37.80 o 
  -7   1  16      267.56      297.63     40.82 o 
  -6   1  16      178.67      219.75     34.78 o 
  -5   1  16      723.90      766.78     53.73 o 
  -4   1  16      869.76      916.92     58.59 o 
  -3   1  16      154.10      249.19     35.12 o 
  -2   1  16      107.87      108.04     20.21 o 
  -1   1  16      939.21      928.09     93.72 o 
   0   1  16        7.73       27.62     12.66 o 
   1   1  16      568.06      537.98     40.12 o 
   2   1  16      328.95      294.16     28.95 o 
   3   1  16      726.99      671.17     44.87 o 
   4   1  16       98.86       87.56     18.90 o 
   5   1  16      754.46      671.57     45.97 o 
   6   1  16      251.07      238.32     27.17 o 
   7   1  16      478.07      418.48     37.55 o 
   8   1  16      150.43      184.82     23.14 o 
 -13   2  16      184.16      220.26     36.95 o 
 -12   2  16       20.19       32.99     30.22 o 
 -11   2  16      484.42      432.72     40.44 o 
 -10   2  16      181.54      244.64     29.96 o 
  -9   2  16      682.19      834.16     56.82 o 
  -8   2  16       71.41       71.58     14.01 o 
  -7   2  16      159.37      156.12     32.18 o 
  -6   2  16        1.03       25.52     11.02 o 
  -5   2  16       21.47        8.42     17.01 o 
  -4   2  16      691.26      777.15     55.79 o 
  -3   2  16       56.72       76.26     18.02 o 
  -2   2  16       19.15       12.55     12.55 o 
  -1   2  16       11.10        8.15     12.10 o 
   0   2  16       93.18       92.01     19.22 o 
   1   2  16       39.56       46.98     15.01 o 
   2   2  16      961.08      978.63     63.65 o 
   3   2  16       45.65       56.76     15.59 o 
   4   2  16      219.93      207.76     28.69 o 
   5   2  16       53.61       59.93     14.83 o 
   6   2  16       83.21       80.48     18.93 o 
   7   2  16        8.05       16.28     13.52 o 
 -12   3  16        0.35        2.12     18.99 o 
 -11   3  16        0.36       39.30     15.66 o 
 -10   3  16      152.75      185.87     28.21 o 
  -9   3  16        3.07       23.04     11.82 o 
  -8   3  16      155.54      190.85     21.85 o 
  -7   3  16       94.85      138.40     18.67 o 
  -6   3  16        8.47       25.51     11.95 o 
  -5   3  16        2.64       30.14     11.04 o 
  -4   3  16        4.30       13.24      9.64 o 
  -3   3  16       77.43       89.89     20.60 o 
  -2   3  16        6.83       33.99     14.12 o 
  -1   3  16      239.91      234.23     32.48 o 
   0   3  16      215.05      195.81     57.04 o 
   1   3  16        9.06        0.00     13.12 o 
   2   3  16       13.39       57.13     15.87 o 
   3   3  16        1.63       28.47     14.04 o 
   4   3  16       77.06       83.19     19.25 o 
   5   3  16        5.77        0.00     13.59 o 
   6   3  16       17.48       30.77     15.70 o 
 -10   4  16        6.01       12.88     17.76 o 
  -9   4  16      457.63      507.82     48.38 o 
  -8   4  16        0.50       26.64     14.61 o 
  -7   4  16        1.00       30.16     11.64 o 
  -6   4  16       67.89      120.06     17.77 o 
  -5   4  16       22.24       32.81     17.45 o 
  -4   4  16       45.12       81.82     15.41 o 
  -3   4  16        4.74       20.77     19.38 o 
  -2   4  16      262.98      293.59     29.34 o 
  -1   4  16       61.94       67.64     16.74 o 
   0   4  16       11.34       35.03     14.51 o 
   1   4  16        0.55       19.07     16.37 o 
   2   4  16       55.61       90.75     20.12 o 
   3   4  16        1.76       23.75     28.55 o 
   4   4  16      135.23      108.44     23.33 o 
  -6   5  16      174.71      220.24     33.87 o 
  -5   5  16       80.30       81.88     15.49 o 
  -4   5  16      102.69      101.51     17.86 o 
  -3   5  16      193.94      172.79     23.23 o 
  -2   5  16       16.75       20.80     13.51 o 
  -1   5  16       83.16      107.84     16.59 o 
   0   5  16       33.95       51.14     14.01 o 
 -12   1  17      524.45      606.45     52.30 o 
 -11   1  17        0.41       35.46     14.81 o 
 -10   1  17       10.46       16.75     21.49 o 
  -9   1  17       19.84       54.64     19.19 o 
  -8   1  17       42.60       54.09     20.88 o 
  -7   1  17        0.42       29.29     16.12 o 
  -6   1  17      459.23      494.57     55.75 o 
  -5   1  17       26.59       41.33     18.17 o 
  -4   1  17        8.33       28.08     19.91 o 
  -3   1  17        7.69       20.46     12.66 o 
  -2   1  17      656.09      696.51     53.82 o 
  -1   1  17       14.41       30.19     15.57 o 
   0   1  17      118.05      157.01     25.32 o 
   1   1  17       49.00       75.07     18.79 o 
   2   1  17       37.59       54.79     17.70 o 
   3   1  17       54.66       76.48     14.81 o 
   4   1  17        0.42       24.07     11.69 o 
   5   1  17      569.82      561.71     42.84 o 
   6   1  17        1.16       20.07     12.29 o 
 -11   2  17       32.74       73.77     19.65 o 
 -10   2  17       19.79       42.30     14.47 o 
  -9   2  17      363.19      419.40     40.02 o 
  -8   2  17        0.27        5.28     20.15 o 
  -7   2  17      329.14      286.31     49.96 o 
  -6   2  17       39.19       37.78     15.35 o 
  -5   2  17      474.77      525.20     46.85 o 
  -4   2  17       25.92       38.44     14.59 o 
  -3   2  17      234.53      259.86     32.52 o 
  -2   2  17      188.22      263.02     34.69 o 
  -1   2  17      212.86      221.49     30.35 o 
   0   2  17      392.48      430.38     43.12 o 
   1   2  17      200.20      207.19     28.43 o 
   2   2  17      751.55      659.21     55.24 o 
   3   2  17       30.45       36.39     15.50 o 
   4   2  17        5.02       19.77     14.05 o 
   5   2  17      117.21       88.72     36.90 o 
  -9   3  17       31.13        2.63     11.45 o 
  -8   3  17      381.82      427.16     35.93 o 
  -7   3  17        4.14       51.77     13.67 o 
  -6   3  17      186.02      265.38     31.56 o 
  -5   3  17       39.31       72.60     16.71 o 
  -4   3  17      678.98      665.34     54.48 o 
  -3   3  17      378.86      413.03     42.44 o 
  -2   3  17     1083.35     1006.13     79.25 o 
  -1   3  17        4.12        1.40     12.10 o 
   0   3  17       78.60       60.04     18.82 o 
   1   3  17      873.82      921.46     66.11 o 
   2   3  17      604.98      519.89     48.80 o 
   3   3  17      423.18      519.65     48.09 o 
  -6   4  17       93.56      142.05     18.64 o 
  -5   4  17      392.92      390.16     44.20 o 
  -4   4  17        0.12        2.61     13.53 o 
  -3   4  17      234.96      234.76     32.38 o 
  -2   4  17      260.06      247.56     61.04 o 
  -1   4  17      501.81      474.72     46.23 o 
   0   4  17       22.67       45.91     16.72 o 
  -9   0  18       25.75       20.15     28.87 o 
  -8   0  18      170.28      204.14     51.03 o 
  -7   0  18      573.80      666.81     97.37 o 
  -6   0  18      321.44      310.24     64.46 o 
  -5   0  18      740.58      785.67    104.76 o 
  -4   0  18      230.34      270.62     56.41 o 
  -3   0  18      345.72      330.38     63.79 o 
  -2   0  18       40.65       85.95     31.56 o 
  -1   0  18      208.24      206.15     49.02 o 
   0   0  18       24.83       81.25     37.60 o 
   1   0  18      281.29      273.91     44.32 o 
   2   0  18       52.02       12.17     46.00 o 
   3   0  18       28.57       73.71     20.87 o 
  -9   1  18      530.44      596.98     68.16 o 
  -8   1  18      255.62      297.18     45.33 o 
  -7   1  18      232.89      352.68     47.48 o 
  -6   1  18      154.30      193.84     34.84 o 
  -5   1  18      191.05      223.03     39.28 o 
  -4   1  18      231.06      297.13     44.17 o 
  -3   1  18       52.93       92.67     22.79 o 
  -2   1  18      575.82      578.15     69.16 o 
  -1   1  18        0.40        7.38     14.92 o 
   0   1  18      209.72      245.20     33.07 o 
   1   1  18       23.02       47.86     19.83 o 
   2   1  18      309.80      271.81     33.93 o 
   3   1  18       67.01       92.33     19.48 o 
  -8   2  18      176.06      219.96     37.04 o 
  -7   2  18      183.43      206.43     34.79 o 
  -6   2  18       24.44       22.69     18.70 o 
  -5   2  18       38.30       57.24     17.13 o 
  -4   2  18      131.74      155.45     31.73 o 
  -3   2  18      230.68      268.55     33.58 o 
  -2   2  18        0.49        0.00     13.93 o 
  -1   2  18       54.02       70.55     25.79 o 
   0   2  18        7.74       33.09     17.13 o 
   1   2  18      174.57      171.70     28.62 o 
  -4   3  18       32.48       39.95     20.81 o 
  -3   3  18        0.77        9.30     14.95 o 
  -2   3  18       63.14      130.06     23.85 o 
                                                 
